# Supplementary material for: ﻿A new species and three newly recorded species of Tetrastichinae (Hymenoptera, Eulophidae) from China
Source: Zookeys. 2022 Nov 24;1131:197–215. doi: 10.3897/zookeys.1131.90688 (PMC9836562; doi:10.3897/zookeys.1131.90688)
Supplement: XML Treatment for Mestocharella qingdaoensis [file zookeys.1131.90688-treatment1.xml]

<!DOCTYPE tp:taxon-treatment
  PUBLIC "-//TaxonX//DTD Taxonomic Treatment Publishing DTD v0 20100105//EN" "tax-treatment-NSO.dtd">
<tp:taxon-treatment xmlns:tp="http://www.plazi.org/taxpub"><tp:treatment-meta><kwd-group><label>Taxon classification</label><kwd>
              <named-content content-type="kingdom">Animalia</named-content>
            </kwd><kwd>
              <named-content content-type="order">Hymenoptera</named-content>
            </kwd><kwd>
              <named-content content-type="family">Eulophidae</named-content>
            </kwd></kwd-group><mixed-citation publication-type="journal"><person-group><name><surname>Li</surname><given-names>Wen-Jian</given-names></name><name><surname>Li</surname><given-names>Cheng-De</given-names></name></person-group><article-title>﻿A new species and three newly recorded species of <tp:taxon-name><tp:taxon-name-part taxon-name-part-type="subfamily">Tetrastichinae</tp:taxon-name-part></tp:taxon-name> (<tp:taxon-name><tp:taxon-name-part taxon-name-part-type="order">Hymenoptera</tp:taxon-name-part></tp:taxon-name>, <tp:taxon-name><tp:taxon-name-part taxon-name-part-type="family">Eulophidae</tp:taxon-name-part></tp:taxon-name>) from China</article-title><source>Zookeys</source><day>24</day><month>11</month><year>2022</year><volume>1131</volume><fpage>197</fpage><lpage>215</lpage><pub-id pub-id-type="doi">10.3897/zookeys.1131.90688</pub-id></mixed-citation></tp:treatment-meta><tp:nomenclature><label>﻿</label><tp:taxon-name>
            <object-id xmlns:xlink="http://www.w3.org/1999/xlink" content-type="arpha" xlink:type="simple">CC48855D-5A51-5BB2-A205-5243138C7F25</object-id>
            <tp:taxon-name-part taxon-name-part-type="genus" reg="Mestocharella">Mestocharella</tp:taxon-name-part>
            <tp:taxon-name-part taxon-name-part-type="species" reg="qingdaoensis">qingdaoensis</tp:taxon-name-part>
            <object-id xmlns:xlink="http://www.w3.org/1999/xlink" content-type="zoobank" xlink:type="simple">https://zoobank.org/BA195019-145C-4A7E-838E-BAEB094AF9FB</object-id>
          </tp:taxon-name><tp:taxon-status xmlns:xlink="http://www.w3.org/1999/xlink" xlink:type="simple">sp. nov.</tp:taxon-status><xref ref-type="fig" rid="F1">Figs 1–4</xref></tp:nomenclature><tp:treatment-sec sec-type="type material" id="SECID0E5AAE"><title>Type material.</title><p><bold><italic>Holotype</italic></bold>, female [on card], China, Shandong Province, Qingdao City, Mount Xiao Zhu, 18–20.V.2014, Guo-Hao Zu, Si-Zhu Liu, by yellow pan trapping (deposited in <abbrev xmlns:xlink="http://www.w3.org/1999/xlink" content-type="institution" xlink:title="Northeast Forestry University" id="ABBRID0EJBAE" xlink:type="simple">NEFU</abbrev>). <bold><italic>Paratypes</italic></bold>,1 female [on slide], same data as holotype (deposited in <abbrev xmlns:xlink="http://www.w3.org/1999/xlink" content-type="institution" xlink:title="Northeast Forestry University" id="ABBRID0ERBAE" xlink:type="simple">NEFU</abbrev>).</p></tp:treatment-sec><tp:treatment-sec sec-type="diagnosis" id="SECID0EWBAE"><title>Diagnosis.</title><p>Female. Body mainly brownish, head and posterior half of mesoscutum and axillae yellow; propodeum median carina not forked anteriorly; plicae distinct but not connected with median carina; forewing <abbrev xmlns:xlink="http://www.w3.org/1999/xlink" xlink:title="submarginal vein" id="ABBRID0E3BAE" xlink:type="simple">SMV</abbrev> with three dorsal setae, <abbrev xmlns:xlink="http://www.w3.org/1999/xlink" xlink:title="marginal vein" id="ABBRID0EACAE" xlink:type="simple">MV</abbrev> 6.9–7.3× as long as <abbrev xmlns:xlink="http://www.w3.org/1999/xlink" xlink:title="stigmal vein" id="ABBRID0EECAE" xlink:type="simple">STV</abbrev>. <italic><tp:taxon-name><tp:taxon-name-part taxon-name-part-type="genus" reg="Mestocharella">Mestocharella</tp:taxon-name-part><tp:taxon-name-part taxon-name-part-type="species" reg="qingdaoensis">qingdaoensis</tp:taxon-name-part></tp:taxon-name></italic> belongs to the <italic><tp:taxon-name><tp:taxon-name-part taxon-name-part-type="genus" reg="Mestocharella"/><tp:taxon-name-part taxon-name-part-type="species" reg="kumatai">kumatai</tp:taxon-name-part></tp:taxon-name></italic> group (<xref ref-type="bibr" rid="B27">Kamijo 1994</xref>) in that the pronotal collar is without transverse carina, and it is similar to <italic><tp:taxon-name><tp:taxon-name-part taxon-name-part-type="genus" reg="Mestocharella">M.</tp:taxon-name-part><tp:taxon-name-part taxon-name-part-type="species" reg="kumatai">kumatai</tp:taxon-name-part></tp:taxon-name></italic> Kamijo, 1994. However, it can be separated from <italic><tp:taxon-name><tp:taxon-name-part taxon-name-part-type="genus" reg="Mestocharella">M.</tp:taxon-name-part><tp:taxon-name-part taxon-name-part-type="species" reg="kumatai">kumatai</tp:taxon-name-part></tp:taxon-name></italic> by the following characteristics: head yellow (vs blackish); mid-lobe of mesoscutum without median line (vs vague); median carina of propodeum not forked anteriorly (vs always forked); plicae distinct but not connected with median carina (connected by anterior oblique carinae); forewing <abbrev xmlns:xlink="http://www.w3.org/1999/xlink" xlink:title="submarginal vein" id="ABBRID0EXDAE" xlink:type="simple">SMV</abbrev> with three dorsal setae (vs five).</p></tp:treatment-sec><tp:treatment-sec sec-type="description" id="SECID0E2DAE"><title>Description.</title><p><bold>Female.</bold> Body length 1.8–1.9 mm, mainly yellow (Figs <xref ref-type="fig" rid="F1">1</xref>, <xref ref-type="fig" rid="F1">2</xref>). Head yellow, eyes deep reddish brown, ocellus yellowish white; antenna scape yellowish, pedicel and flagellum yellowish brown. Metasoma mainly brownish with posterior half of mesoscutum and axillae yellow; wings hyaline, venation yellowish brown; legs yellow, tarsomere IV of all legs dark brown. Mesosoma brownish with basal 1/3 yellowish brown.</p><fig id="F1" position="float" orientation="portrait"><object-id xmlns:xlink="http://www.w3.org/1999/xlink" content-type="doi" xlink:type="simple">10.3897/zookeys.1131.90688.figures1-4</object-id><object-id xmlns:xlink="http://www.w3.org/1999/xlink" content-type="arpha" xlink:type="simple">0F958CFA-91A8-566B-AFBC-C67B3D95D3A2</object-id><label>Figures 1–4.</label><caption><p><italic><tp:taxon-name><tp:taxon-name-part taxon-name-part-type="genus" reg="Mestocharella">Mestocharella</tp:taxon-name-part><tp:taxon-name-part taxon-name-part-type="species" reg="qingdaoensis">qingdaoensis</tp:taxon-name-part></tp:taxon-name></italic> sp. nov., holotype, female <bold>1</bold> habitus, dorsal view <bold>2</bold> habitus, lateral view. Scale bars: 500 μm <bold>3</bold> antenna, lateral view <bold>4</bold> fore and hind wings, dorsal view. Scale bars: 100 μm.</p></caption><graphic xmlns:xlink="http://www.w3.org/1999/xlink" xlink:href="zookeys-1131-197_article-90688__-g001.jpg" position="float" orientation="portrait" xlink:type="simple" id="oo_773888.jpg"><uri content-type="original_file" xlink:type="simple">https://binary.pensoft.net/fig/773888</uri></graphic></fig><p>Head in dorsal view, nearly as broad as mesosoma, 2.5–2.6× (2.5×) as broad as long; vertex with setae shorter than <abbrev xmlns:xlink="http://www.w3.org/1999/xlink" xlink:title="longest diameter of a lateral ocellus" id="ABBRID0ENFAE" xlink:type="simple">OD</abbrev>, <abbrev xmlns:xlink="http://www.w3.org/1999/xlink" xlink:title="minimum distance between lateral ocelli" id="ABBRID0ERFAE" xlink:type="simple">POL</abbrev> 1.3× <abbrev xmlns:xlink="http://www.w3.org/1999/xlink" xlink:title="minimum distance between lateral ocellus and eye margin" id="ABBRID0EVFAE" xlink:type="simple">OOL</abbrev>, <abbrev xmlns:xlink="http://www.w3.org/1999/xlink" xlink:title="minimum distance between lateral ocellus and eye margin" id="ABBRID0EZFAE" xlink:type="simple">OOL</abbrev> 2. × <abbrev xmlns:xlink="http://www.w3.org/1999/xlink" xlink:title="longest diameter of a lateral ocellus" id="ABBRID0E4FAE" xlink:type="simple">OD</abbrev>. Face depressed slightly, without median line; torulus with lower edge above the ventral edge of eyes; eyes separated by 1.45× their height. Malar sulcus present; malar space 0.6× as long as eye height. Mouth cavity 1.4× as wide as malar space; clypeus with anterior margin bidentate; mandible tridentate. Antenna (Fig. <xref ref-type="fig" rid="F1">3</xref>) scape 5× as long as broad with shorter setae on dorsal and ventral side; two anelli, first anellus slightly transverse, second anellus lamellar; pedicel 2.2–2.3× as long as broad, shorter than <abbrev xmlns:xlink="http://www.w3.org/1999/xlink" xlink:title="flagellomeres 1" id="ABBRID0EFGAE" xlink:type="simple">F1</abbrev>; <abbrev xmlns:xlink="http://www.w3.org/1999/xlink" xlink:title="flagellomeres 1" id="ABBRID0EJGAE" xlink:type="simple">F1</abbrev>–<abbrev xmlns:xlink="http://www.w3.org/1999/xlink" xlink:title="flagellomeres 4" id="ABBRID0ENGAE" xlink:type="simple">F4</abbrev>: 3.0×, 3.4×, 3.2×, 2.3× as long as broad respectively; clava 3.2× as long as broad, ca as broad as <abbrev xmlns:xlink="http://www.w3.org/1999/xlink" xlink:title="flagellomeres 3" id="ABBRID0ERGAE" xlink:type="simple">F3</abbrev>, bi-segmented; flagellum with long whorled setae.</p><p>Metasoma relatively long, 1.7–1.8× (1.8×) as long as broad. Pronotum subconical, 3.15× as broad as long, ~0.6× as long as mid-lobe of mesoscutum; collar rounded anteriorly and without transverse carina. Mid-lobe of mesoscutum with extremely fine reticulation; without median line; 3 adnotaular setae in one row on each side. Scutellum ca. as long as broad; submedian grooves shallow but distinct enclosing a space ~2.9× as long as broad, sublateral grooves distinct without weak costulae; anterior setae situated before middle distinctly. Dorsellum ~3× as broad as long, with a weak median carina. Propodeum subpentagonal area broad, smooth, without reticulation, median carina distinct and thin, not forked anteriorly; plicae distinct but not connecting with median carina; spiracle small, circular; callus with 2 setae. Forewing (Fig. <xref ref-type="fig" rid="F1">4</xref>) 2.2× as long as broad, <abbrev xmlns:xlink="http://www.w3.org/1999/xlink" xlink:title="submarginal vein" id="ABBRID0E2GAE" xlink:type="simple">SMV</abbrev> with 3 dorsal setae; costal cell shorter than <abbrev xmlns:xlink="http://www.w3.org/1999/xlink" xlink:title="marginal vein" id="ABBRID0E6GAE" xlink:type="simple">MV</abbrev>, <abbrev xmlns:xlink="http://www.w3.org/1999/xlink" xlink:title="marginal vein" id="ABBRID0EDHAE" xlink:type="simple">MV</abbrev> 6.9–7.3× (7.3×) as long as <abbrev xmlns:xlink="http://www.w3.org/1999/xlink" xlink:title="stigmal vein" id="ABBRID0EHHAE" xlink:type="simple">STV</abbrev> with front edge 12–15 setae; <abbrev xmlns:xlink="http://www.w3.org/1999/xlink" xlink:title="stigmal vein" id="ABBRID0ELHAE" xlink:type="simple">STV</abbrev> short with a long uncus; speculum small, nearly closed posteriorly, subcubital line of setae not reaching to distal edge of speculum. Legs slender, spur of metatibia 0.5× as long as length of metabasitarsus.</p><p>Gastral petiole long with several transverse weak carinae anteriorly and 3 or 4 longitudinal strong carinae. Gaster 1.2–1.4× as long as broad, shorter than mesosoma; ovipositor 0.5× as long as gaster and slightly exserted at apex of gaster, tip of hypopygium situated at basal 4/5 of gaster.</p><p><bold>Male</bold>. Unknown.</p></tp:treatment-sec><tp:treatment-sec sec-type="host" id="SECID0EUHAE"><title>Host.</title><p>Unknown.</p></tp:treatment-sec><tp:treatment-sec sec-type="distribution" id="SECID0EZHAE"><title>Distribution.</title><p>China (Shandong).</p></tp:treatment-sec><tp:treatment-sec sec-type="etymology" id="SECID0E5HAE"><title>Etymology.</title><p>The epithetic <italic>qingdao</italic> refers to the place where the species collected.</p></tp:treatment-sec><ref-list><ref id="B27"><mixed-citation xmlns:xlink="http://www.w3.org/1999/xlink" xlink:type="simple"><person-group><name name-style="western"><surname>Kamijo</surname><given-names>K</given-names></name></person-group> (<year>1994</year>) <article-title>A revision of <italic><tp:taxon-name><tp:taxon-name-part taxon-name-part-type="genus">Mestocharella</tp:taxon-name-part></tp:taxon-name></italic> (<tp:taxon-name><tp:taxon-name-part taxon-name-part-type="order">Hymenoptera</tp:taxon-name-part></tp:taxon-name>, <tp:taxon-name><tp:taxon-name-part taxon-name-part-type="family">Eulophidae</tp:taxon-name-part></tp:taxon-name>), with descriptions of six new species.</article-title><source>Japanese Journal of Entomology</source><volume>62</volume>(<issue>4</issue>): <fpage>747</fpage>–<lpage>762</lpage>.</mixed-citation></ref></ref-list></tp:taxon-treatment>
