# Supplementary material for: ﻿A new species and three newly recorded species of Tetrastichinae (Hymenoptera, Eulophidae) from China
Source: Zookeys. 2022 Nov 24;1131:197–215. doi: 10.3897/zookeys.1131.90688 (PMC9836562; doi:10.3897/zookeys.1131.90688)
Supplement: XML Treatment for Nesolynx [file zookeys.1131.90688-treatment2.xml]

<!DOCTYPE tp:taxon-treatment
  PUBLIC "-//TaxonX//DTD Taxonomic Treatment Publishing DTD v0 20100105//EN" "tax-treatment-NSO.dtd">
<tp:taxon-treatment xmlns:tp="http://www.plazi.org/taxpub"><tp:treatment-meta><kwd-group><label>Taxon classification</label><kwd>
              <named-content content-type="kingdom">Animalia</named-content>
            </kwd><kwd>
              <named-content content-type="order">Hymenoptera</named-content>
            </kwd><kwd>
              <named-content content-type="family">Eulophidae</named-content>
            </kwd></kwd-group><mixed-citation publication-type="journal"><person-group><name><surname>Li</surname><given-names>Wen-Jian</given-names></name><name><surname>Li</surname><given-names>Cheng-De</given-names></name></person-group><article-title>﻿A new species and three newly recorded species of <tp:taxon-name><tp:taxon-name-part taxon-name-part-type="subfamily">Tetrastichinae</tp:taxon-name-part></tp:taxon-name> (<tp:taxon-name><tp:taxon-name-part taxon-name-part-type="order">Hymenoptera</tp:taxon-name-part></tp:taxon-name>, <tp:taxon-name><tp:taxon-name-part taxon-name-part-type="family">Eulophidae</tp:taxon-name-part></tp:taxon-name>) from China</article-title><source>Zookeys</source><day>24</day><month>11</month><year>2022</year><volume>1131</volume><fpage>197</fpage><lpage>215</lpage><pub-id pub-id-type="doi">10.3897/zookeys.1131.90688</pub-id></mixed-citation></tp:treatment-meta><tp:nomenclature><label>﻿</label><tp:taxon-name>
            <object-id xmlns:xlink="http://www.w3.org/1999/xlink" content-type="arpha" xlink:type="simple">683560BF-05BB-5EAF-9398-16D42051B28F</object-id>
            <tp:taxon-name-part taxon-name-part-type="genus" reg="Nesolynx">Nesolynx</tp:taxon-name-part>
          </tp:taxon-name><tp:taxon-authority>Ashmead, 1905</tp:taxon-authority></tp:nomenclature><tp:treatment-sec sec-type="notes" id="SECID0EGJAE"><title>Note.</title><p>The genus <italic><tp:taxon-name><tp:taxon-name-part taxon-name-part-type="genus" reg="Nesolynx">Nesolynx</tp:taxon-name-part></tp:taxon-name></italic> was erected by <xref ref-type="bibr" rid="B2">Ashmead (1905)</xref> with <italic><tp:taxon-name><tp:taxon-name-part taxon-name-part-type="genus" reg="Nesolynx">Nesolynx</tp:taxon-name-part><tp:taxon-name-part taxon-name-part-type="species" reg="flavipes">flavipes</tp:taxon-name-part></tp:taxon-name></italic> Ashmead, 1905 as the type species. <xref ref-type="bibr" rid="B5">Bouček (1988)</xref> proposed <italic><tp:taxon-name><tp:taxon-name-part taxon-name-part-type="genus" reg="Aceratoneurella">Aceratoneurella</tp:taxon-name-part></tp:taxon-name></italic> Girault, 1917, <italic><tp:taxon-name><tp:taxon-name-part taxon-name-part-type="genus" reg="Ceratotrastichus">Ceratotrastichus</tp:taxon-name-part></tp:taxon-name></italic> Girault &amp; Dodd, 1913, and <italic><tp:taxon-name><tp:taxon-name-part taxon-name-part-type="genus" reg="Omphalomomyia">Omphalomomyia</tp:taxon-name-part></tp:taxon-name></italic> Girault, 1913 as synonyms of <italic><tp:taxon-name><tp:taxon-name-part taxon-name-part-type="genus" reg="Nesolynx">Nesolynx</tp:taxon-name-part></tp:taxon-name></italic>. It is a characteristic genus with 17 species recorded worldwide (<xref ref-type="bibr" rid="B43">Noyes 2019</xref>), but only one species, <italic><tp:taxon-name><tp:taxon-name-part taxon-name-part-type="genus" reg="Nesolynx">Nesolynx</tp:taxon-name-part><tp:taxon-name-part taxon-name-part-type="species" reg="thymus">thymus</tp:taxon-name-part></tp:taxon-name></italic> (Girault, 1916), is found in China. It is distributed in tropical and subtropical countries, in the warmer parts of the temperate zones of Europe, Africa, Asia, Australia, and the Pacific islands (<xref ref-type="bibr" rid="B5">Bouček 1988</xref>). It can be distinguished from <tp:taxon-name><tp:taxon-name-part taxon-name-part-type="subfamily">Tetrastichinae</tp:taxon-name-part></tp:taxon-name> particularly by the mid-lobe of mesoscutum bearing dense setae and without a median line (<xref ref-type="bibr" rid="B5">Bouček 1988</xref>). The species are parasitoids of various groups of <tp:taxon-name><tp:taxon-name-part taxon-name-part-type="order">Diptera</tp:taxon-name-part></tp:taxon-name> and <tp:taxon-name><tp:taxon-name-part taxon-name-part-type="order">Lepidoptera</tp:taxon-name-part></tp:taxon-name> (<xref ref-type="bibr" rid="B5">Bouček 1988</xref>).</p></tp:treatment-sec><ref-list><ref id="B2"><mixed-citation xmlns:xlink="http://www.w3.org/1999/xlink" xlink:type="simple"><person-group><name name-style="western"><surname>Ashmead</surname><given-names>WH</given-names></name></person-group> (<year>1905</year>) <article-title>Additions to the recorded hymenopterous fauna of the Philippine Islands, with decriptions of new species.</article-title><source>Proceedings of the United States National Museum</source><volume>28</volume>(<issue>1413</issue>): <fpage>957</fpage>–<lpage>971</lpage>. <ext-link xlink:href="10.5479/si.00963801.28-1413.957" ext-link-type="doi" xlink:type="simple">https://doi.org/10.5479/si.00963801.28-1413.957</ext-link></mixed-citation></ref><ref id="B5"><mixed-citation xmlns:xlink="http://www.w3.org/1999/xlink" xlink:type="simple"><person-group><name name-style="western"><surname>Bouček</surname><given-names>Z</given-names></name></person-group> (<year>1988</year>) <source>Australasian <tp:taxon-name><tp:taxon-name-part taxon-name-part-type="superfamily">Chalcidoidea</tp:taxon-name-part></tp:taxon-name> (<tp:taxon-name><tp:taxon-name-part taxon-name-part-type="order">Hymenoptera</tp:taxon-name-part></tp:taxon-name>). A Biosystematic Revision of Genera of Fourteen Families, with a Reclassification of Species.</source><publisher-name>CAB International</publisher-name>, <publisher-loc>Wallingford /Cambrian News, Aberystwyth</publisher-loc>, <size units="page">832 pp</size>.</mixed-citation></ref><ref id="B43"><mixed-citation xmlns:xlink="http://www.w3.org/1999/xlink" xlink:type="simple"><person-group><name name-style="western"><surname>Noyes</surname><given-names>JS</given-names></name></person-group> (<year>2019</year>) Universal <tp:taxon-name><tp:taxon-name-part taxon-name-part-type="superfamily">Chalcidoidea</tp:taxon-name-part></tp:taxon-name> Database. <ext-link xlink:href="http://www.nhm.ac.uk/chalcidoids" ext-link-type="uri" xlink:type="simple">http://www.nhm.ac.uk/chalcidoids</ext-link> [Accessed on 2022-7-1]</mixed-citation></ref></ref-list></tp:taxon-treatment>
