# Supplementary material for: ﻿A new species and three newly recorded species of Tetrastichinae (Hymenoptera, Eulophidae) from China
Source: Zookeys. 2022 Nov 24;1131:197–215. doi: 10.3897/zookeys.1131.90688 (PMC9836562; doi:10.3897/zookeys.1131.90688)
Supplement: XML Treatment for Nesolynx thymus [file zookeys.1131.90688-treatment3.xml]

<!DOCTYPE tp:taxon-treatment
  PUBLIC "-//TaxonX//DTD Taxonomic Treatment Publishing DTD v0 20100105//EN" "tax-treatment-NSO.dtd">
<tp:taxon-treatment xmlns:tp="http://www.plazi.org/taxpub"><tp:treatment-meta><kwd-group><label>Taxon classification</label><kwd>
              <named-content content-type="kingdom">Animalia</named-content>
            </kwd><kwd>
              <named-content content-type="order">Hymenoptera</named-content>
            </kwd><kwd>
              <named-content content-type="family">Eulophidae</named-content>
            </kwd></kwd-group><mixed-citation publication-type="journal"><person-group><name><surname>Li</surname><given-names>Wen-Jian</given-names></name><name><surname>Li</surname><given-names>Cheng-De</given-names></name></person-group><article-title>﻿A new species and three newly recorded species of <tp:taxon-name><tp:taxon-name-part taxon-name-part-type="subfamily">Tetrastichinae</tp:taxon-name-part></tp:taxon-name> (<tp:taxon-name><tp:taxon-name-part taxon-name-part-type="order">Hymenoptera</tp:taxon-name-part></tp:taxon-name>, <tp:taxon-name><tp:taxon-name-part taxon-name-part-type="family">Eulophidae</tp:taxon-name-part></tp:taxon-name>) from China</article-title><source>Zookeys</source><day>24</day><month>11</month><year>2022</year><volume>1131</volume><fpage>197</fpage><lpage>215</lpage><pub-id pub-id-type="doi">10.3897/zookeys.1131.90688</pub-id></mixed-citation></tp:treatment-meta><tp:nomenclature><label>﻿</label><tp:taxon-name>
            <object-id xmlns:xlink="http://www.w3.org/1999/xlink" content-type="arpha" xlink:type="simple">5CA999FF-1FF9-5363-9821-981CAE6FE2FC</object-id>
            <tp:taxon-name-part taxon-name-part-type="genus" reg="Nesolynx">Nesolynx</tp:taxon-name-part>
            <tp:taxon-name-part taxon-name-part-type="species" reg="thymus">thymus</tp:taxon-name-part>
          </tp:taxon-name><tp:taxon-authority>(Girault, 1916), new record from China</tp:taxon-authority><xref ref-type="fig" rid="F2">Figs 5–7</xref><xref ref-type="fig" rid="F3">, 8–10</xref><tp:nomenclature-citation-list><tp:nomenclature-citation><tp:taxon-name>
                <tp:taxon-name-part taxon-name-part-type="genus" reg="Omphalomomyia">Omphalomomyia</tp:taxon-name-part>
                <tp:taxon-name-part taxon-name-part-type="species" reg="thymus">thymus</tp:taxon-name-part>
              </tp:taxon-name><comment>Girault, 1916: 485.</comment></tp:nomenclature-citation><tp:nomenclature-citation><tp:taxon-name>
                <tp:taxon-name-part taxon-name-part-type="genus" reg="Omphalomomyia">Omphalomomyia</tp:taxon-name-part>
                <tp:taxon-name-part taxon-name-part-type="species" reg="thymus">thymus</tp:taxon-name-part>
                <tp:taxon-name-part taxon-name-part-type="subspecies" reg="javae">javae</tp:taxon-name-part>
              </tp:taxon-name><comment>Girault, 1917: 7 (subspecies). [Synonymized by <xref ref-type="bibr" rid="B4">Bouček 1977</xref>: 404].</comment></tp:nomenclature-citation><tp:nomenclature-citation><tp:taxon-name>
                <tp:taxon-name-part taxon-name-part-type="genus" reg="Buonapartea">Buonapartea</tp:taxon-name-part>
                <tp:taxon-name-part taxon-name-part-type="species" reg="aeniceps">aeniceps</tp:taxon-name-part>
              </tp:taxon-name><comment>Girault, 1924: 5. Syntypes. [Synonymized by <xref ref-type="bibr" rid="B5">Bouček 1988</xref>: 697].</comment></tp:nomenclature-citation><tp:nomenclature-citation><tp:taxon-name>
                <tp:taxon-name-part taxon-name-part-type="genus" reg="Syntomosphyrum">Syntomosphyrum</tp:taxon-name-part>
                <tp:taxon-name-part taxon-name-part-type="species" reg="obscuriceps">obscuriceps</tp:taxon-name-part>
              </tp:taxon-name><comment>Ferrière, 1940: 138. [Synonymized by <xref ref-type="bibr" rid="B4">Bouček 1977</xref>: 404].</comment></tp:nomenclature-citation><tp:nomenclature-citation><tp:taxon-name>
                <tp:taxon-name-part taxon-name-part-type="genus" reg="Omphalomonyia">Omphalomonyia</tp:taxon-name-part>
              </tp:taxon-name><comment>[sic] <tp:taxon-name><tp:taxon-name-part taxon-name-part-type="genus" reg="Omphalomonyia"/><tp:taxon-name-part taxon-name-part-type="species" reg="thymus">thymus</tp:taxon-name-part></tp:taxon-name>: Thompson 1955: 292.</comment></tp:nomenclature-citation><tp:nomenclature-citation><tp:taxon-name>
                <tp:taxon-name-part taxon-name-part-type="genus" reg="Nesolynx">Nesolynx</tp:taxon-name-part>
                <tp:taxon-name-part taxon-name-part-type="species" reg="thymus">thymus</tp:taxon-name-part>
              </tp:taxon-name><comment>: <xref ref-type="bibr" rid="B4">Bouček 1977</xref>: 404.</comment></tp:nomenclature-citation></tp:nomenclature-citation-list></tp:nomenclature><tp:treatment-sec sec-type="material" id="SECID0EBRAE"><title>Material examined.</title><p>7 females: [1 female on slide], Henan Province, Xinyang City, Mount Yan, Temple Xianyin, 6–7.VIII.2015, Hui Geng, Zhi-Guang Wu, Yan Gao, by yellow pan trapping; [1 female on slide], Hainan Province, Changjiang County, Mount Bawanglin, 15–17.V.2019, Wen-Jian Li, Jun Wu, by yellow pan trapping; [1 female on slide], Hainan Province, Haikou City, Hainan University, 27–29.VI.2019, Yu-Ting Jiang, by yellow pan trapping; [2 females on cards], Yunnan Province, Yuanjiang County, 26–28.XI.2020, Jun Wu, Jun-Jie Fan; Ming-Rui Li, Gang Fu, by yellow pan trapping; [2 females on cards], Yunnan Province, Shuangjiang County, 21.IV.2013, Xiang-Xiang Jin, Guo-Hao Zu, Chao Zhang, by sweeping. (All deposited in <abbrev xmlns:xlink="http://www.w3.org/1999/xlink" content-type="institution" xlink:title="Northeast Forestry University" id="ABBRID0EHRAE" xlink:type="simple">NEFU</abbrev>).</p></tp:treatment-sec><tp:treatment-sec sec-type="diagnosis" id="SECID0EMRAE"><title>Diagnosis.</title><p><bold>Female.</bold> Body mainly yellow (Figs <xref ref-type="fig" rid="F2">5</xref>, <xref ref-type="fig" rid="F2">6</xref>); upper face, vertex, gena, and occiput dark green with metallic reflections, lower face yellow (Fig. <xref ref-type="fig" rid="F2">7</xref>); gaster yellow with black sides. Mesosoma with dense setae on mid-lobe of mesoscutum, especially a pair of long black setae posteriorly similar to setae on scutellum; propodeum with median carina distinct, cup-shaped. Gaster 1.6–1.8× as long as broad.</p><p><bold>Male.</bold> Unknown.</p></tp:treatment-sec><tp:treatment-sec sec-type="host" id="SECID0EESAE"><title>Hosts.</title><p>Not known from China. Non-Chinese records include <italic><tp:taxon-name><tp:taxon-name-part taxon-name-part-type="genus" reg="Musca">Musca</tp:taxon-name-part><tp:taxon-name-part taxon-name-part-type="species" reg="domestica">domestica</tp:taxon-name-part></tp:taxon-name></italic> Linnaeus, 1758, <italic><tp:taxon-name><tp:taxon-name-part taxon-name-part-type="genus" reg="Exorista">Exorista</tp:taxon-name-part><tp:taxon-name-part taxon-name-part-type="species" reg="bombycis">bombycis</tp:taxon-name-part></tp:taxon-name></italic> (Louis, 1880), <italic><tp:taxon-name><tp:taxon-name-part taxon-name-part-type="genus" reg="Bombyx">Bombyx</tp:taxon-name-part><tp:taxon-name-part taxon-name-part-type="species" reg="mori">mori</tp:taxon-name-part></tp:taxon-name></italic> Linnaeus, 1758 (<xref ref-type="bibr" rid="B3">Bansude et al. 2010</xref>), <italic><tp:taxon-name><tp:taxon-name-part taxon-name-part-type="genus" reg="Argyrophylax">Argyrophylax</tp:taxon-name-part><tp:taxon-name-part taxon-name-part-type="species" reg="leefmansi">leefmansi</tp:taxon-name-part></tp:taxon-name></italic> Baranov, 1933, <italic><tp:taxon-name><tp:taxon-name-part taxon-name-part-type="genus" reg="Bessa">Bessa</tp:taxon-name-part><tp:taxon-name-part taxon-name-part-type="species" reg="remota">remota</tp:taxon-name-part></tp:taxon-name></italic> (Aldrich, 1925), <italic><tp:taxon-name><tp:taxon-name-part taxon-name-part-type="genus" reg="Chaetogena">Chaetogena</tp:taxon-name-part><tp:taxon-name-part taxon-name-part-type="species" reg="bezziana">bezziana</tp:taxon-name-part></tp:taxon-name></italic> Baranov, 1934, <italic><tp:taxon-name><tp:taxon-name-part taxon-name-part-type="genus" reg="Nephantis">Nephantis</tp:taxon-name-part><tp:taxon-name-part taxon-name-part-type="species" reg="serinopa">serinopa</tp:taxon-name-part></tp:taxon-name></italic> Meyrick, 1905, <italic><tp:taxon-name><tp:taxon-name-part taxon-name-part-type="genus" reg="Artona">Artona</tp:taxon-name-part><tp:taxon-name-part taxon-name-part-type="species" reg="catoxantha">catoxantha</tp:taxon-name-part></tp:taxon-name></italic> Hampson, 1892 (<xref ref-type="bibr" rid="B22">Herting 1978</xref>), <italic><tp:taxon-name><tp:taxon-name-part taxon-name-part-type="genus" reg="Exorista">Exorista</tp:taxon-name-part><tp:taxon-name-part taxon-name-part-type="species" reg="sorbillans">sorbillans</tp:taxon-name-part></tp:taxon-name></italic> (Wiedemann, 1830) (<xref ref-type="bibr" rid="B30">Kumar et al. 1991</xref>), <italic><tp:taxon-name><tp:taxon-name-part taxon-name-part-type="genus" reg="Ptychomyia">Ptychomyia</tp:taxon-name-part><tp:taxon-name-part taxon-name-part-type="species" reg="remota">remota</tp:taxon-name-part></tp:taxon-name></italic> Aldrich, 1925, <italic><tp:taxon-name><tp:taxon-name-part taxon-name-part-type="genus" reg="Cadurcia">Cadurcia</tp:taxon-name-part><tp:taxon-name-part taxon-name-part-type="species" reg="leefmansi">leefmansi</tp:taxon-name-part></tp:taxon-name></italic> Baranov, 1933 (<xref ref-type="bibr" rid="B32">Lever 1964</xref>), <italic><tp:taxon-name><tp:taxon-name-part taxon-name-part-type="genus" reg="Zaratha">Zaratha</tp:taxon-name-part></tp:taxon-name></italic> sp. (<xref ref-type="bibr" rid="B5">Bouček 1988</xref>), <italic><tp:taxon-name><tp:taxon-name-part taxon-name-part-type="genus" reg="Sturmiopsis">Sturmiopsis</tp:taxon-name-part><tp:taxon-name-part taxon-name-part-type="species" reg="inferens">inferens</tp:taxon-name-part></tp:taxon-name></italic> Townsend, 1916, <italic><tp:taxon-name><tp:taxon-name-part taxon-name-part-type="genus" reg="Chilo">Chilo</tp:taxon-name-part><tp:taxon-name-part taxon-name-part-type="species" reg="auricilius">auricilius</tp:taxon-name-part></tp:taxon-name></italic> Dudgeon, 1905 (<xref ref-type="bibr" rid="B55">Varma 1989</xref>), <italic><tp:taxon-name><tp:taxon-name-part taxon-name-part-type="genus" reg="Cnaphalocrocis">Cnaphalocrocis</tp:taxon-name-part><tp:taxon-name-part taxon-name-part-type="species" reg="medinalis">medinalis</tp:taxon-name-part></tp:taxon-name></italic> (Guenée, 1854) (<xref ref-type="bibr" rid="B53">Talgeri and Dalaya 1971</xref>), <italic><tp:taxon-name><tp:taxon-name-part taxon-name-part-type="genus" reg="Maruca">Maruca</tp:taxon-name-part><tp:taxon-name-part taxon-name-part-type="species" reg="testulalis">testulalis</tp:taxon-name-part></tp:taxon-name></italic> (Geyer, 1832), <tp:taxon-name><tp:taxon-name-part taxon-name-part-type="family">Tachinidae</tp:taxon-name-part></tp:taxon-name> unspecified sp. (<xref ref-type="bibr" rid="B40">Narendran 2007</xref>), <italic><tp:taxon-name><tp:taxon-name-part taxon-name-part-type="genus" reg="Apanteles">Apanteles</tp:taxon-name-part><tp:taxon-name-part taxon-name-part-type="species" reg="artonae">artonae</tp:taxon-name-part></tp:taxon-name></italic> (Rehwer, 1926) (<xref ref-type="bibr" rid="B21">Herting 1977</xref>).</p><fig id="F2" position="float" orientation="portrait"><object-id xmlns:xlink="http://www.w3.org/1999/xlink" content-type="doi" xlink:type="simple">10.3897/zookeys.1131.90688.figures5-7</object-id><object-id xmlns:xlink="http://www.w3.org/1999/xlink" content-type="arpha" xlink:type="simple">89BB363D-F287-593E-AD63-856B592E06E6</object-id><label>Figures 5–7.</label><caption><p><italic><tp:taxon-name><tp:taxon-name-part taxon-name-part-type="genus" reg="Nesolynx">Nesolynx</tp:taxon-name-part><tp:taxon-name-part taxon-name-part-type="species" reg="thymus">thymus</tp:taxon-name-part></tp:taxon-name></italic> (Girault), female <bold>5</bold> habitus, dorsal view <bold>6</bold> habitus, lateral view. Scale bars: 500 μm <bold>7</bold> head, frontal view. Scale bar: 200 μm.</p></caption><graphic xmlns:xlink="http://www.w3.org/1999/xlink" xlink:href="zookeys-1131-197_article-90688__-g002.jpg" position="float" orientation="portrait" xlink:type="simple" id="oo_773889.jpg"><uri content-type="original_file" xlink:type="simple">https://binary.pensoft.net/fig/773889</uri></graphic></fig><fig id="F3" position="float" orientation="portrait"><object-id xmlns:xlink="http://www.w3.org/1999/xlink" content-type="doi" xlink:type="simple">10.3897/zookeys.1131.90688.figures8-10</object-id><object-id xmlns:xlink="http://www.w3.org/1999/xlink" content-type="arpha" xlink:type="simple">80415C2E-C2C3-5857-A486-FFC7DDF74843</object-id><label>Figures 8–10.</label><caption><p><italic><tp:taxon-name><tp:taxon-name-part taxon-name-part-type="genus" reg="Nesolynx">Nesolynx</tp:taxon-name-part><tp:taxon-name-part taxon-name-part-type="species" reg="thymus">thymus</tp:taxon-name-part></tp:taxon-name></italic> (Girault), female <bold>8</bold> legs, lateral view, from left to right: fore, mid, and hind legs <bold>9</bold> antenna, lateral view <bold>10</bold> fore and hind wings, dorsal view. Scale bars: 100 μm.</p></caption><graphic xmlns:xlink="http://www.w3.org/1999/xlink" xlink:href="zookeys-1131-197_article-90688__-g003.jpg" position="float" orientation="portrait" xlink:type="simple" id="oo_773890.jpg"><uri content-type="original_file" xlink:type="simple">https://binary.pensoft.net/fig/773890</uri></graphic></fig></tp:treatment-sec><tp:treatment-sec sec-type="distribution" id="SECID0EG2AE"><title>Distribution.</title><p>China (Henan, Yunnan, Hainan); Bangladesh (<xref ref-type="bibr" rid="B45">Rahman 1989</xref>), Myanmar (<xref ref-type="bibr" rid="B23">Husain and Khan 1986</xref>), Indonesia (<xref ref-type="bibr" rid="B5">Bouček 1988</xref>), Malaysia (<xref ref-type="bibr" rid="B32">Lever 1964</xref>), India, and Sri Lanka (<xref ref-type="bibr" rid="B40">Narendran 2007</xref>).</p></tp:treatment-sec><tp:treatment-sec sec-type="comments" id="SECID0EA3AE"><title>Comments.</title><p>The species can be easily identified by the unique color of head.</p></tp:treatment-sec><ref-list><ref id="B4"><mixed-citation xmlns:xlink="http://www.w3.org/1999/xlink" xlink:type="simple"><person-group><name name-style="western"><surname>Bouček</surname><given-names>Z</given-names></name></person-group> (<year>1977</year>) <article-title>Taxonomic studies on some <tp:taxon-name><tp:taxon-name-part taxon-name-part-type="family">Eulophidae</tp:taxon-name-part></tp:taxon-name> (Hym.) of economic interest mainly from Africa.</article-title><source><tp:taxon-name><tp:taxon-name-part taxon-name-part-type="genus">Entomophaga</tp:taxon-name-part></tp:taxon-name></source><volume>21</volume>(<issue>4</issue>): <fpage>401</fpage>–<lpage>414</lpage>. <ext-link xlink:href="10.1007/BF02371639" ext-link-type="doi" xlink:type="simple">https://doi.org/10.1007/BF02371639</ext-link></mixed-citation></ref><ref id="B5"><mixed-citation xmlns:xlink="http://www.w3.org/1999/xlink" xlink:type="simple"><person-group><name name-style="western"><surname>Bouček</surname><given-names>Z</given-names></name></person-group> (<year>1988</year>) <source>Australasian <tp:taxon-name><tp:taxon-name-part taxon-name-part-type="superfamily">Chalcidoidea</tp:taxon-name-part></tp:taxon-name> (<tp:taxon-name><tp:taxon-name-part taxon-name-part-type="order">Hymenoptera</tp:taxon-name-part></tp:taxon-name>). A Biosystematic Revision of Genera of Fourteen Families, with a Reclassification of Species.</source><publisher-name>CAB International</publisher-name>, <publisher-loc>Wallingford /Cambrian News, Aberystwyth</publisher-loc>, <size units="page">832 pp</size>.</mixed-citation></ref><ref id="B3"><mixed-citation xmlns:xlink="http://www.w3.org/1999/xlink" xlink:type="simple"><person-group><name name-style="western"><surname>Bansude</surname><given-names>V</given-names></name><name name-style="western"><surname>Berde</surname><given-names>V</given-names></name><name name-style="western"><surname>Chaphalkar</surname><given-names>S</given-names></name></person-group> (<year>2010</year>) <article-title>Emergence potential of <italic><tp:taxon-name><tp:taxon-name-part taxon-name-part-type="genus">Nesolynx</tp:taxon-name-part><tp:taxon-name-part taxon-name-part-type="species">thymus</tp:taxon-name-part></tp:taxon-name></italic> Girault and environmental impact.</article-title><source>Karnataka Journal of Agricultural Sciences</source><volume>23</volume>(<issue>1</issue>): <fpage>115</fpage>–<lpage>117</lpage>.</mixed-citation></ref><ref id="B22"><mixed-citation xmlns:xlink="http://www.w3.org/1999/xlink" xlink:type="simple"><person-group><name name-style="western"><surname>Herting</surname><given-names>B</given-names></name></person-group> (<year>1978</year>) A Catalogue of Parasites and Predators of Terrestrial Arthropods. Section A. Host or Prey/Enemy. Volume V. <tp:taxon-name><tp:taxon-name-part taxon-name-part-type="order">Neuroptera</tp:taxon-name-part></tp:taxon-name>, <tp:taxon-name><tp:taxon-name-part taxon-name-part-type="order">Diptera</tp:taxon-name-part></tp:taxon-name>, <tp:taxon-name><tp:taxon-name-part taxon-name-part-type="order">Siphonaptera</tp:taxon-name-part></tp:taxon-name>. Commonwealth Agricultural Bureaux, Commonwealth Institute of Biological Control, Farnham Royal, 1–156.</mixed-citation></ref><ref id="B30"><mixed-citation xmlns:xlink="http://www.w3.org/1999/xlink" xlink:type="simple"><person-group><name name-style="western"><surname>Kumar</surname><given-names>P</given-names></name><name name-style="western"><surname>Kishore</surname><given-names>R</given-names></name><name name-style="western"><surname>Jayaprakas</surname><given-names>CA</given-names></name><name name-style="western"><surname>Sengupta</surname><given-names>K</given-names></name></person-group> (<year>1991</year>) <article-title>Parasitoids of uzi fly, <italic><tp:taxon-name><tp:taxon-name-part taxon-name-part-type="genus">Exorista</tp:taxon-name-part><tp:taxon-name-part taxon-name-part-type="species">sorbillans</tp:taxon-name-part></tp:taxon-name></italic> Wiedermann (<tp:taxon-name><tp:taxon-name-part taxon-name-part-type="order">Diptera</tp:taxon-name-part></tp:taxon-name>: <tp:taxon-name><tp:taxon-name-part taxon-name-part-type="family">Tachinidae</tp:taxon-name-part></tp:taxon-name>), XII: studies on the efficiency of <italic><tp:taxon-name><tp:taxon-name-part taxon-name-part-type="genus">Nesolynx</tp:taxon-name-part><tp:taxon-name-part taxon-name-part-type="species">thymus</tp:taxon-name-part></tp:taxon-name></italic> (Girault) at the field level.</article-title><source>Indian Journal of Sericulture</source><volume>30</volume>(<issue>2</issue>): <fpage>161</fpage>–<lpage>163</lpage>.</mixed-citation></ref><ref id="B32"><mixed-citation xmlns:xlink="http://www.w3.org/1999/xlink" xlink:type="simple"><person-group><name name-style="western"><surname>Lever</surname><given-names>RJAW</given-names></name></person-group> (<year>1964</year>) <article-title>Notes on some parasites, hyperparasites and predators of coconut pests in Malaya.</article-title><source>FAO Plant Protection Bulletin</source><volume>12</volume>(<issue>2</issue>): <fpage>42</fpage>–<lpage>43</lpage>.</mixed-citation></ref><ref id="B55"><mixed-citation xmlns:xlink="http://www.w3.org/1999/xlink" xlink:type="simple"><person-group><name name-style="western"><surname>Varma</surname><given-names>A</given-names></name></person-group> (<year>1989</year>) <article-title>Record of a hyperparasitoid <italic><tp:taxon-name><tp:taxon-name-part taxon-name-part-type="genus">Nesolynx</tp:taxon-name-part><tp:taxon-name-part taxon-name-part-type="species">thymus</tp:taxon-name-part></tp:taxon-name></italic> (Girault) on <italic><tp:taxon-name><tp:taxon-name-part taxon-name-part-type="genus">Sturmiopsis</tp:taxon-name-part><tp:taxon-name-part taxon-name-part-type="species">inferens</tp:taxon-name-part></tp:taxon-name></italic> Townsend in Jagadhari area of Haryana State.</article-title><source>Indian Journal of Plant Protection</source><volume>17</volume>(<issue>1</issue>): <fpage>103</fpage>.</mixed-citation></ref><ref id="B53"><mixed-citation xmlns:xlink="http://www.w3.org/1999/xlink" xlink:type="simple"><person-group><name name-style="western"><surname>Talgeri</surname><given-names>GM</given-names></name><name name-style="western"><surname>Dalaya</surname><given-names>VP</given-names></name></person-group> (<year>1971</year>) <article-title>New record of parasites of paddy leaf roller.</article-title><source>Research Journal of Mahatma Phule Agricultural University</source><volume>2</volume>(<issue>2</issue>): <fpage>156</fpage>–<lpage>158</lpage>.</mixed-citation></ref><ref id="B40"><mixed-citation xmlns:xlink="http://www.w3.org/1999/xlink" xlink:type="simple"><person-group><name name-style="western"><surname>Narendran</surname><given-names>TC</given-names></name></person-group> (<year>2007</year>) <article-title>Indian chalcidoid parasitoids of the <tp:taxon-name><tp:taxon-name-part taxon-name-part-type="subfamily">Tetrastichinae</tp:taxon-name-part></tp:taxon-name> (<tp:taxon-name><tp:taxon-name-part taxon-name-part-type="order">Hymenoptera</tp:taxon-name-part></tp:taxon-name>: <tp:taxon-name><tp:taxon-name-part taxon-name-part-type="family">Eulophidae</tp:taxon-name-part></tp:taxon-name>).</article-title><source>Records of the Zoological Survey of India, Occasional Paper</source><volume>272</volume>: <fpage>1</fpage>–<lpage>390</lpage>.</mixed-citation></ref><ref id="B21"><mixed-citation xmlns:xlink="http://www.w3.org/1999/xlink" xlink:type="simple"><person-group><name name-style="western"><surname>Herting</surname><given-names>B</given-names></name></person-group> (<year>1977</year>) A Catalogue of Parasites and Predators of Terrestrial Arthropods. Section A. Host or Prey/Enemy. Volume IV. <tp:taxon-name><tp:taxon-name-part taxon-name-part-type="order">Hymenoptera</tp:taxon-name-part></tp:taxon-name>. Commonwealth Agricultural Bureaux, Institute of Biological Control, Farnham Royal, iii + 206 pp.</mixed-citation></ref><ref id="B45"><mixed-citation xmlns:xlink="http://www.w3.org/1999/xlink" xlink:type="simple"><person-group><name name-style="western"><surname>Rahman</surname><given-names>SM</given-names></name></person-group> (<year>1989</year>) <article-title>Some observations on <italic><tp:taxon-name><tp:taxon-name-part taxon-name-part-type="genus">Nesolynx</tp:taxon-name-part><tp:taxon-name-part taxon-name-part-type="species">thymus</tp:taxon-name-part></tp:taxon-name></italic> Girault (<tp:taxon-name><tp:taxon-name-part taxon-name-part-type="order">Hymenoptera</tp:taxon-name-part></tp:taxon-name>: <tp:taxon-name><tp:taxon-name-part taxon-name-part-type="family">Eulophidae</tp:taxon-name-part></tp:taxon-name>), and endoparasite of <italic><tp:taxon-name><tp:taxon-name-part taxon-name-part-type="genus">Tricholyga</tp:taxon-name-part><tp:taxon-name-part taxon-name-part-type="species">bomycis</tp:taxon-name-part></tp:taxon-name></italic> Beck (<tp:taxon-name><tp:taxon-name-part taxon-name-part-type="order">Diptera</tp:taxon-name-part></tp:taxon-name>: <tp:taxon-name><tp:taxon-name-part taxon-name-part-type="family">Tachinidae</tp:taxon-name-part></tp:taxon-name>).</article-title><source>Annals of Entomology, Dehra Dun</source><volume>7</volume>(<issue>1</issue>): <fpage>27</fpage>–<lpage>30</lpage>.</mixed-citation></ref><ref id="B23"><mixed-citation xmlns:xlink="http://www.w3.org/1999/xlink" xlink:type="simple"><person-group><name name-style="western"><surname>Husain</surname><given-names>T</given-names></name><name name-style="western"><surname>Khan</surname><given-names>MY</given-names></name></person-group> (<year>1986</year>) <article-title>Family <tp:taxon-name><tp:taxon-name-part taxon-name-part-type="family">Eulophidae</tp:taxon-name-part></tp:taxon-name>.</article-title> In: <person-group><name name-style="western"><surname>Subba Rao</surname><given-names>BR</given-names></name><name name-style="western"><surname>Hayat</surname><given-names>M</given-names></name></person-group> (<role>Eds</role>) <issue-title>The Chalcidoidea (Insecta: Hymenoptera) of India and the adjacent countries.</issue-title><source>Oriental Insects</source><volume>20</volume>: <fpage>211</fpage>–<lpage>245</lpage>. <ext-link xlink:href="10.1080/00305316.1986.10433730" ext-link-type="doi" xlink:type="simple">https://doi.org/10.1080/00305316.1986.10433730</ext-link></mixed-citation></ref></ref-list></tp:taxon-treatment>
