# Supplementary material for: ﻿A new species and three newly recorded species of Tetrastichinae (Hymenoptera, Eulophidae) from China
Source: Zookeys. 2022 Nov 24;1131:197–215. doi: 10.3897/zookeys.1131.90688 (PMC9836562; doi:10.3897/zookeys.1131.90688)
Supplement: XML Treatment for Holcotetrastichus [file zookeys.1131.90688-treatment4.xml]

<!DOCTYPE tp:taxon-treatment
  PUBLIC "-//TaxonX//DTD Taxonomic Treatment Publishing DTD v0 20100105//EN" "tax-treatment-NSO.dtd">
<tp:taxon-treatment xmlns:tp="http://www.plazi.org/taxpub"><tp:treatment-meta><kwd-group><label>Taxon classification</label><kwd>
              <named-content content-type="kingdom">Animalia</named-content>
            </kwd><kwd>
              <named-content content-type="order">Hymenoptera</named-content>
            </kwd><kwd>
              <named-content content-type="family">Eulophidae</named-content>
            </kwd></kwd-group><mixed-citation publication-type="journal"><person-group><name><surname>Li</surname><given-names>Wen-Jian</given-names></name><name><surname>Li</surname><given-names>Cheng-De</given-names></name></person-group><article-title>﻿A new species and three newly recorded species of <tp:taxon-name><tp:taxon-name-part taxon-name-part-type="subfamily">Tetrastichinae</tp:taxon-name-part></tp:taxon-name> (<tp:taxon-name><tp:taxon-name-part taxon-name-part-type="order">Hymenoptera</tp:taxon-name-part></tp:taxon-name>, <tp:taxon-name><tp:taxon-name-part taxon-name-part-type="family">Eulophidae</tp:taxon-name-part></tp:taxon-name>) from China</article-title><source>Zookeys</source><day>24</day><month>11</month><year>2022</year><volume>1131</volume><fpage>197</fpage><lpage>215</lpage><pub-id pub-id-type="doi">10.3897/zookeys.1131.90688</pub-id></mixed-citation></tp:treatment-meta><tp:nomenclature><label>﻿</label><tp:taxon-name>
            <object-id xmlns:xlink="http://www.w3.org/1999/xlink" content-type="arpha" xlink:type="simple">67ECAE05-5630-5A88-8733-052CA208A99C</object-id>
            <tp:taxon-name-part taxon-name-part-type="genus" reg="Holcotetrastichus">Holcotetrastichus</tp:taxon-name-part>
          </tp:taxon-name><tp:taxon-authority>Graham, 1987</tp:taxon-authority></tp:nomenclature><tp:treatment-sec sec-type="notes" id="SECID0EF4AE"><title>Note.</title><p>This is a small genus erected by Graham (1987), with <italic><tp:taxon-name><tp:taxon-name-part taxon-name-part-type="genus" reg="Cirrospilus">Cirrospilus</tp:taxon-name-part><tp:taxon-name-part taxon-name-part-type="species" reg="rhosaces">rhosaces</tp:taxon-name-part></tp:taxon-name></italic> Walker, 1839 as the type species. Only two species have been described: <italic><tp:taxon-name><tp:taxon-name-part taxon-name-part-type="genus" reg="Holcotetrastichus">Holcotetrastichus</tp:taxon-name-part><tp:taxon-name-part taxon-name-part-type="species" reg="manaliensis">manaliensis</tp:taxon-name-part></tp:taxon-name></italic> Graham, 1991 and <italic><tp:taxon-name><tp:taxon-name-part taxon-name-part-type="genus" reg="Holcotetrastichus">Holcotetrastichus</tp:taxon-name-part><tp:taxon-name-part taxon-name-part-type="species" reg="rhosaces">rhosaces</tp:taxon-name-part></tp:taxon-name></italic> (Walker, 1839). It can be distinguished from other <tp:taxon-name><tp:taxon-name-part taxon-name-part-type="subfamily">Tetrastichinae</tp:taxon-name-part></tp:taxon-name> especially by the strong transverse costulae in deep broad sublateral grooves and the hypopygium reaching nearly the tip of the gaster (Graham 1987). The species are parasitoids of some species of <italic><tp:taxon-name><tp:taxon-name-part taxon-name-part-type="genus" reg="Cassida">Cassida</tp:taxon-name-part></tp:taxon-name></italic> (<tp:taxon-name><tp:taxon-name-part taxon-name-part-type="order">Coleoptera</tp:taxon-name-part></tp:taxon-name>, <tp:taxon-name><tp:taxon-name-part taxon-name-part-type="family">Chrysomelidae</tp:taxon-name-part></tp:taxon-name>) (Graham 1991).</p></tp:treatment-sec></tp:taxon-treatment>
