# Supplementary material for: ﻿A new species and three newly recorded species of Tetrastichinae (Hymenoptera, Eulophidae) from China
Source: Zookeys. 2022 Nov 24;1131:197–215. doi: 10.3897/zookeys.1131.90688 (PMC9836562; doi:10.3897/zookeys.1131.90688)
Supplement: XML Treatment for Holcotetrastichus rhosaces [file zookeys.1131.90688-treatment5.xml]

<!DOCTYPE tp:taxon-treatment
  PUBLIC "-//TaxonX//DTD Taxonomic Treatment Publishing DTD v0 20100105//EN" "tax-treatment-NSO.dtd">
<tp:taxon-treatment xmlns:tp="http://www.plazi.org/taxpub"><tp:treatment-meta><kwd-group><label>Taxon classification</label><kwd>
              <named-content content-type="kingdom">Animalia</named-content>
            </kwd><kwd>
              <named-content content-type="order">Hymenoptera</named-content>
            </kwd><kwd>
              <named-content content-type="family">Eulophidae</named-content>
            </kwd></kwd-group><mixed-citation publication-type="journal"><person-group><name><surname>Li</surname><given-names>Wen-Jian</given-names></name><name><surname>Li</surname><given-names>Cheng-De</given-names></name></person-group><article-title>﻿A new species and three newly recorded species of <tp:taxon-name><tp:taxon-name-part taxon-name-part-type="subfamily">Tetrastichinae</tp:taxon-name-part></tp:taxon-name> (<tp:taxon-name><tp:taxon-name-part taxon-name-part-type="order">Hymenoptera</tp:taxon-name-part></tp:taxon-name>, <tp:taxon-name><tp:taxon-name-part taxon-name-part-type="family">Eulophidae</tp:taxon-name-part></tp:taxon-name>) from China</article-title><source>Zookeys</source><day>24</day><month>11</month><year>2022</year><volume>1131</volume><fpage>197</fpage><lpage>215</lpage><pub-id pub-id-type="doi">10.3897/zookeys.1131.90688</pub-id></mixed-citation></tp:treatment-meta><tp:nomenclature><label>﻿</label><tp:taxon-name>
            <object-id xmlns:xlink="http://www.w3.org/1999/xlink" content-type="arpha" xlink:type="simple">DF67C42D-2F78-52F6-8B75-EC18778FE51F</object-id>
            <tp:taxon-name-part taxon-name-part-type="genus" reg="Holcotetrastichus">Holcotetrastichus</tp:taxon-name-part>
            <tp:taxon-name-part taxon-name-part-type="species" reg="rhosaces">rhosaces</tp:taxon-name-part>
          </tp:taxon-name><tp:taxon-authority>(Walker, 1839), new record from China</tp:taxon-authority><xref ref-type="fig" rid="F4">Figs 11</xref><xref ref-type="fig" rid="F5">, 12–17</xref><xref ref-type="fig" rid="F6">, 18–20</xref><tp:nomenclature-citation-list><tp:nomenclature-citation><tp:taxon-name>
                <tp:taxon-name-part taxon-name-part-type="genus" reg="Cirrospilus">Cirrospilus</tp:taxon-name-part>
                <tp:taxon-name-part taxon-name-part-type="species" reg="rhosaces">rhosaces</tp:taxon-name-part>
              </tp:taxon-name><comment>Walker, 1839: 293.</comment></tp:nomenclature-citation><tp:nomenclature-citation><tp:taxon-name>
                <tp:taxon-name-part taxon-name-part-type="genus" reg="Cirrospilus">Cirrospilus</tp:taxon-name-part>
                <tp:taxon-name-part taxon-name-part-type="species" reg="racilla">racilla</tp:taxon-name-part>
              </tp:taxon-name><comment>Walker, 1839: 312. [Synonymised by Graham 1961: 37].</comment></tp:nomenclature-citation><tp:nomenclature-citation><tp:taxon-name>
                <tp:taxon-name-part taxon-name-part-type="genus" reg="Tetrastichus">Tetrastichus</tp:taxon-name-part>
                <tp:taxon-name-part taxon-name-part-type="species" reg="racilla">racilla</tp:taxon-name-part>
              </tp:taxon-name><comment>: <xref ref-type="bibr" rid="B57">Walker 1848</xref>: 149.</comment></tp:nomenclature-citation><tp:nomenclature-citation><tp:taxon-name>
                <tp:taxon-name-part taxon-name-part-type="genus" reg="Tetrastichus">Tetrastichus</tp:taxon-name-part>
                <tp:taxon-name-part taxon-name-part-type="species" reg="rhosaces">rhosaces</tp:taxon-name-part>
              </tp:taxon-name><comment>: <xref ref-type="bibr" rid="B57">Walker 1848</xref>: 147.</comment></tp:nomenclature-citation><tp:nomenclature-citation><tp:taxon-name>
                <tp:taxon-name-part taxon-name-part-type="genus" reg="Aprostocetus">Aprostocetus</tp:taxon-name-part>
                <tp:taxon-name-part taxon-name-part-type="species" reg="rhosaces">rhosaces</tp:taxon-name-part>
              </tp:taxon-name><comment>: Graham 1961: 37.</comment></tp:nomenclature-citation><tp:nomenclature-citation><tp:taxon-name>
                <tp:taxon-name-part taxon-name-part-type="genus" reg="Holcotetrastichus">Holcotetrastichus</tp:taxon-name-part>
                <tp:taxon-name-part taxon-name-part-type="species" reg="rhosaces">rhosaces</tp:taxon-name-part>
              </tp:taxon-name><comment>: Graham 1991: 272; <xref ref-type="bibr" rid="B40">Narendran 2007</xref>: 120.</comment></tp:nomenclature-citation><tp:nomenclature-citation><tp:taxon-name>
                <tp:taxon-name-part taxon-name-part-type="genus" reg="Holcotetrastichus">Holcotetrastichus</tp:taxon-name-part>
                <tp:taxon-name-part taxon-name-part-type="species" reg="rhosaceus">rhosaceus</tp:taxon-name-part>
              </tp:taxon-name><comment>[sic]: <xref ref-type="bibr" rid="B6">Boyadzhiev 2000</xref>: 27.</comment></tp:nomenclature-citation></tp:nomenclature-citation-list></tp:nomenclature><tp:treatment-sec sec-type="material" id="SECID0E4DAG"><title>Material examined.</title><p>9 females and 2 males: [2 females on slides], Liaoning Province, Anshan City, Mount Qianshan, 23.VI.2013, Hui Geng, Zhi-Guang Wu, Yan Gao, Si-Zhu Liu, by sweeping; [1 female on slide], Jiangxi Province, Yichun City, Mount Guanshan, 22–24.VIII.2018, Xiang-Xiang Jin, Wang-Ming Li, by yellow- pan trapping; [1 female and 1 male on slides, 1 female and 1 male on cards], Qinghai Province, Prefecture Huangnan, Forestry Station Maixiu, 26–29.VIII.2019, Ming-Rui Li, by yellow pan trapping; [2 females on cards], Jinlin Province, County Wangqing, Forestry Station Qinhe, 8.VII.2013, Ye Chen, Zhi-Guang Wu, by sweeping; [2 females on cards], Heilongjiang Province, City Heihe, Park Beishang, 22.VII.2020, Ming-Rui Li, by sweeping. (All deposited in <abbrev xmlns:xlink="http://www.w3.org/1999/xlink" content-type="institution" xlink:title="Northeast Forestry University" id="ABBRID0EDEAG" xlink:type="simple">NEFU</abbrev>).</p><fig id="F4" position="float" orientation="portrait"><object-id xmlns:xlink="http://www.w3.org/1999/xlink" content-type="doi" xlink:type="simple">10.3897/zookeys.1131.90688.figure11</object-id><object-id xmlns:xlink="http://www.w3.org/1999/xlink" content-type="arpha" xlink:type="simple">7F7141A2-D025-5A8B-8851-92EE7B2533FE</object-id><label>Figure 11.</label><caption><p><italic><tp:taxon-name><tp:taxon-name-part taxon-name-part-type="genus" reg="Holcotetrastichus">Holcotetrastichus</tp:taxon-name-part><tp:taxon-name-part taxon-name-part-type="species" reg="rhosaces">rhosaces</tp:taxon-name-part></tp:taxon-name></italic> (Walker), female, habitus, lateral view. Scale bar: 500 μm.</p></caption><graphic xmlns:xlink="http://www.w3.org/1999/xlink" xlink:href="zookeys-1131-197_article-90688__-g004.jpg" position="float" orientation="portrait" xlink:type="simple" id="oo_773891.jpg"><uri content-type="original_file" xlink:type="simple">https://binary.pensoft.net/fig/773891</uri></graphic></fig><fig id="F5" position="float" orientation="portrait"><object-id xmlns:xlink="http://www.w3.org/1999/xlink" content-type="doi" xlink:type="simple">10.3897/zookeys.1131.90688.figures12-17</object-id><object-id xmlns:xlink="http://www.w3.org/1999/xlink" content-type="arpha" xlink:type="simple">60983D77-F5DE-5042-8825-BD9210842611</object-id><label>Figures 12–17.</label><caption><p><italic><tp:taxon-name><tp:taxon-name-part taxon-name-part-type="genus" reg="Holcotetrastichus">Holcotetrastichus</tp:taxon-name-part><tp:taxon-name-part taxon-name-part-type="species" reg="rhosaces">rhosaces</tp:taxon-name-part></tp:taxon-name></italic> (Walker), female <bold>12</bold> head, frontal view <bold>13</bold> antenna, lateral view <bold>14</bold> mesosoma, dorsal view <bold>15</bold> fore and hind wings, dorsal view <bold>16</bold> metasoma, ventral view <bold>17</bold> legs, lateral view, from left to right: fore, mid, and hind legs. Scale bars: 100 μm.</p></caption><graphic xmlns:xlink="http://www.w3.org/1999/xlink" xlink:href="zookeys-1131-197_article-90688__-g005.jpg" position="float" orientation="portrait" xlink:type="simple" id="oo_773892.jpg"><uri content-type="original_file" xlink:type="simple">https://binary.pensoft.net/fig/773892</uri></graphic></fig><fig id="F6" position="float" orientation="portrait"><object-id xmlns:xlink="http://www.w3.org/1999/xlink" content-type="doi" xlink:type="simple">10.3897/zookeys.1131.90688.figures18-20</object-id><object-id xmlns:xlink="http://www.w3.org/1999/xlink" content-type="arpha" xlink:type="simple">F3676E68-E964-51B4-983C-D7F40BC75252</object-id><label>Figures 18–20.</label><caption><p><italic><tp:taxon-name><tp:taxon-name-part taxon-name-part-type="genus" reg="Holcotetrastichus">Holcotetrastichus</tp:taxon-name-part><tp:taxon-name-part taxon-name-part-type="species" reg="rhosaces">rhosaces</tp:taxon-name-part></tp:taxon-name></italic> (Walker), male <bold>18</bold> antenna, lateral view <bold>19</bold> fore and hind wings, dorsal view <bold>20</bold> legs, lateral view, from left to right: fore, mid, and hind legs. Scale bars: 100 μm.</p></caption><graphic xmlns:xlink="http://www.w3.org/1999/xlink" xlink:href="zookeys-1131-197_article-90688__-g006.jpg" position="float" orientation="portrait" xlink:type="simple" id="oo_773894.jpg"><uri content-type="original_file" xlink:type="simple">https://binary.pensoft.net/fig/773894</uri></graphic></fig></tp:treatment-sec><tp:treatment-sec sec-type="diagnosis" id="SECID0ECHAG"><title>Diagnosis.</title><p><bold>Female.</bold> Body black, with weak metallic reflections (Fig. <xref ref-type="fig" rid="F4">11</xref>). Mesosoma (Fig. <xref ref-type="fig" rid="F5">14</xref>) with mid-lobe of mesoscutum weakly reticulate, 2 adnotaular setae in single row on each side, median line indicated only posteriorly; sublateral grooves of scutellum deep and broad with strong transverse costulae, submedian grooves rather weak. Forewing (Fig. <xref ref-type="fig" rid="F5">15</xref>) broad, 2.0× as long as broad, <abbrev xmlns:xlink="http://www.w3.org/1999/xlink" xlink:title="submarginal vein" id="ABBRID0EWHAG" xlink:type="simple">SMV</abbrev> with 2 dorsal setae, <abbrev xmlns:xlink="http://www.w3.org/1999/xlink" xlink:title="marginal vein" id="ABBRID0E1HAG" xlink:type="simple">MV</abbrev> 2.8–3.2 times length of <abbrev xmlns:xlink="http://www.w3.org/1999/xlink" xlink:title="stigmal vein" id="ABBRID0E5HAG" xlink:type="simple">STV</abbrev>, <abbrev xmlns:xlink="http://www.w3.org/1999/xlink" xlink:title="postmarginal vein" id="ABBRID0ECIAG" xlink:type="simple">PMV</abbrev> distinctly short. Gaster (Fig. <xref ref-type="fig" rid="F5">16</xref>) with hypopygium almost reaching tip of gaster.</p><p><bold>Male.</bold> Antenna (Fig. <xref ref-type="fig" rid="F6">18</xref>) with scape broad, ventral plaque 0.7 length of scape; <abbrev xmlns:xlink="http://www.w3.org/1999/xlink" xlink:title="flagellomeres 1" id="ABBRID0ESIAG" xlink:type="simple">F1</abbrev> shorter than <abbrev xmlns:xlink="http://www.w3.org/1999/xlink" xlink:title="flagellomeres 2" id="ABBRID0EWIAG" xlink:type="simple">F2</abbrev>; each segment of funicle with whorl setae reaching well beyond the tip of the segment.</p></tp:treatment-sec><tp:treatment-sec sec-type="host" id="SECID0E1IAG"><title>Hosts.</title><p>Unknown from China. Non-Chinese records include <italic><tp:taxon-name><tp:taxon-name-part taxon-name-part-type="genus" reg="Cassida">Cassida</tp:taxon-name-part><tp:taxon-name-part taxon-name-part-type="species" reg="deflorate">deflorate</tp:taxon-name-part></tp:taxon-name></italic> Suffrian, 1844, <italic><tp:taxon-name><tp:taxon-name-part taxon-name-part-type="genus" reg="Cassida">Cassida</tp:taxon-name-part><tp:taxon-name-part taxon-name-part-type="species" reg="murraea">murraea</tp:taxon-name-part></tp:taxon-name></italic> Linnaeus, 1767, <italic><tp:taxon-name><tp:taxon-name-part taxon-name-part-type="genus" reg="Cassida">Cassida</tp:taxon-name-part><tp:taxon-name-part taxon-name-part-type="species" reg="nebulosa">nebulosa</tp:taxon-name-part></tp:taxon-name></italic> Linnaeus, 1758, <italic><tp:taxon-name><tp:taxon-name-part taxon-name-part-type="genus" reg="Cassida">Cassida</tp:taxon-name-part><tp:taxon-name-part taxon-name-part-type="species" reg="nobilis">nobilis</tp:taxon-name-part></tp:taxon-name></italic> Linnaeus, 1758, <italic><tp:taxon-name><tp:taxon-name-part taxon-name-part-type="genus" reg="Cassida">Cassida</tp:taxon-name-part><tp:taxon-name-part taxon-name-part-type="species" reg="rubiginosa">rubiginosa</tp:taxon-name-part></tp:taxon-name></italic> Mueller, 1776, <italic><tp:taxon-name><tp:taxon-name-part taxon-name-part-type="genus" reg="Cassida">Cassida</tp:taxon-name-part><tp:taxon-name-part taxon-name-part-type="species" reg="viridis">viridis</tp:taxon-name-part></tp:taxon-name></italic> Linnaeus, 1758, <italic><tp:taxon-name><tp:taxon-name-part taxon-name-part-type="genus" reg="Cassida">Cassida</tp:taxon-name-part><tp:taxon-name-part taxon-name-part-type="species" reg="vittate">vittate</tp:taxon-name-part></tp:taxon-name></italic> Villers, 1789 (Graham 1991), <italic><tp:taxon-name><tp:taxon-name-part taxon-name-part-type="genus" reg="Cassida">Cassida</tp:taxon-name-part><tp:taxon-name-part taxon-name-part-type="species" reg="piperata">piperata</tp:taxon-name-part></tp:taxon-name></italic> Hope, 1842 (<xref ref-type="bibr" rid="B39">Nagasawa et al. 2003</xref>).</p></tp:treatment-sec><tp:treatment-sec sec-type="distribution" id="SECID0E3LAG"><title>Distribution.</title><p>China (Heilongjiang, Liaoning, Jilin, Qinghai, Jiangxi); Austria, Czech Republic, Czechoslovakia, France, Germany, Hungary, Ireland, Italy, Moldova, Romania, Switzerland, United Kingdom (Graham 1991), Bulgaria (<xref ref-type="bibr" rid="B6">Boyadzhiev 2000</xref>), Netherlands (<xref ref-type="bibr" rid="B11">Gijswijt 2003</xref>), Poland (<xref ref-type="bibr" rid="B7">Domenichini 1966</xref>), Russia (<xref ref-type="bibr" rid="B64">Yegorenkova et al. 2007</xref>), Sweden (<xref ref-type="bibr" rid="B20">Hansson 1991</xref>), Japan (<xref ref-type="bibr" rid="B24">Ikeda 1997</xref>), and United States of America (<xref ref-type="bibr" rid="B6">Boyadzhiev 2000</xref>).</p></tp:treatment-sec><tp:treatment-sec sec-type="comments" id="SECID0E5MAG"><title>Comments.</title><p>Most species we collected had weak metallic reflections compared to the species reported by Graham (1991).</p></tp:treatment-sec><ref-list><ref id="B57"><mixed-citation xmlns:xlink="http://www.w3.org/1999/xlink" xlink:type="simple"><person-group><name name-style="western"><surname>Walker</surname><given-names>F</given-names></name></person-group> (<year>1848</year>) List of the Specimens of Hymenopterous Insects in the Collection of the British Museum, Part 2. E. Newman, London, [i–iv +] 99–237.</mixed-citation></ref><ref id="B40"><mixed-citation xmlns:xlink="http://www.w3.org/1999/xlink" xlink:type="simple"><person-group><name name-style="western"><surname>Narendran</surname><given-names>TC</given-names></name></person-group> (<year>2007</year>) <article-title>Indian chalcidoid parasitoids of the <tp:taxon-name><tp:taxon-name-part taxon-name-part-type="subfamily">Tetrastichinae</tp:taxon-name-part></tp:taxon-name> (<tp:taxon-name><tp:taxon-name-part taxon-name-part-type="order">Hymenoptera</tp:taxon-name-part></tp:taxon-name>: <tp:taxon-name><tp:taxon-name-part taxon-name-part-type="family">Eulophidae</tp:taxon-name-part></tp:taxon-name>).</article-title><source>Records of the Zoological Survey of India, Occasional Paper</source><volume>272</volume>: <fpage>1</fpage>–<lpage>390</lpage>.</mixed-citation></ref><ref id="B6"><mixed-citation xmlns:xlink="http://www.w3.org/1999/xlink" xlink:type="simple"><person-group><name name-style="western"><surname>Boyadzhiev</surname><given-names>P</given-names></name></person-group> (<year>2000</year>) <article-title>Unknown species of family <tp:taxon-name><tp:taxon-name-part taxon-name-part-type="family">Eulophidae</tp:taxon-name-part></tp:taxon-name> to the fauna of Bulgaria from the Rhodopes (<tp:taxon-name><tp:taxon-name-part taxon-name-part-type="order">Hymenoptera</tp:taxon-name-part></tp:taxon-name>: <tp:taxon-name><tp:taxon-name-part taxon-name-part-type="superfamily">Chalcidoidea</tp:taxon-name-part></tp:taxon-name>).</article-title><source>Acta Zoologica Bulgarica</source><volume>52</volume>(<issue>2</issue>): <fpage>25</fpage>–<lpage>29</lpage>.</mixed-citation></ref><ref id="B39"><mixed-citation xmlns:xlink="http://www.w3.org/1999/xlink" xlink:type="simple"><person-group><name name-style="western"><surname>Nagasawa</surname><given-names>A</given-names></name><name name-style="western"><surname>Konno</surname><given-names>Y</given-names></name><name name-style="western"><surname>Matsuda</surname><given-names>K</given-names></name></person-group> (<year>2003</year>) <article-title>New record of <italic><tp:taxon-name><tp:taxon-name-part taxon-name-part-type="genus">Holcotetrastichus</tp:taxon-name-part><tp:taxon-name-part taxon-name-part-type="species">rhosaces</tp:taxon-name-part></tp:taxon-name></italic> (Walker) (<tp:taxon-name><tp:taxon-name-part taxon-name-part-type="order">Hymenoptera</tp:taxon-name-part></tp:taxon-name>: <tp:taxon-name><tp:taxon-name-part taxon-name-part-type="family">Eulophidae</tp:taxon-name-part></tp:taxon-name>), a hymenopterous parasitoid of <italic><tp:taxon-name><tp:taxon-name-part taxon-name-part-type="genus">Cassida</tp:taxon-name-part><tp:taxon-name-part taxon-name-part-type="species">nebulosa</tp:taxon-name-part></tp:taxon-name></italic> L. and <italic><tp:taxon-name><tp:taxon-name-part taxon-name-part-type="genus">C.</tp:taxon-name-part><tp:taxon-name-part taxon-name-part-type="species">piperata</tp:taxon-name-part></tp:taxon-name></italic> Hope (<tp:taxon-name><tp:taxon-name-part taxon-name-part-type="order">Coleoptera</tp:taxon-name-part></tp:taxon-name>: <tp:taxon-name><tp:taxon-name-part taxon-name-part-type="family">Chrysomelidae</tp:taxon-name-part></tp:taxon-name>), from Japan.</article-title><source>Japanese Journal of Entomology</source><volume>6</volume>(<issue>3</issue>): <fpage>117</fpage>–<lpage>118</lpage>. [New Series]</mixed-citation></ref><ref id="B11"><mixed-citation xmlns:xlink="http://www.w3.org/1999/xlink" xlink:type="simple"><person-group><name name-style="western"><surname>Gijswijt</surname><given-names>MJ</given-names></name></person-group> (<year>2003</year>) <article-title>Naamlijst van de Nederlandse bronswespen (<tp:taxon-name><tp:taxon-name-part taxon-name-part-type="order">Hymenoptera</tp:taxon-name-part></tp:taxon-name>: <tp:taxon-name><tp:taxon-name-part taxon-name-part-type="superfamily">Chalcidoidea</tp:taxon-name-part></tp:taxon-name>).</article-title><source>Nederlandse Faunistische Mededelingen</source><volume>18</volume>: <fpage>17</fpage>–<lpage>79</lpage>.</mixed-citation></ref><ref id="B7"><mixed-citation xmlns:xlink="http://www.w3.org/1999/xlink" xlink:type="simple"><person-group><name name-style="western"><surname>Domenichini</surname><given-names>G</given-names></name></person-group> (<year>1966</year>) <source>Hym. <tp:taxon-name><tp:taxon-name-part taxon-name-part-type="family">Eulophidae</tp:taxon-name-part></tp:taxon-name>. Palaearctic <tp:taxon-name><tp:taxon-name-part taxon-name-part-type="subfamily">Tetrastichinae</tp:taxon-name-part></tp:taxon-name>. Index of Entomophagous Insects, Vol.</source><publisher-name>1 (Eds: Delucchi V</publisher-name>, <publisher-loc>Remaudière G) Le François, Paris</publisher-loc>, <size units="page">101 pp</size>.</mixed-citation></ref><ref id="B64"><mixed-citation xmlns:xlink="http://www.w3.org/1999/xlink" xlink:type="simple"><person-group><name name-style="western"><surname>Yegorenkova</surname><given-names>EN</given-names></name><name name-style="western"><surname>Yefremova</surname><given-names>ZA</given-names></name><name name-style="western"><surname>Kostjukov</surname><given-names>VV</given-names></name></person-group> (<year>2007</year>) <article-title>Contributions to the knowledge of tetrastichine wasps (<tp:taxon-name><tp:taxon-name-part taxon-name-part-type="order">Hymenoptera</tp:taxon-name-part></tp:taxon-name>, <tp:taxon-name><tp:taxon-name-part taxon-name-part-type="family">Eulophidae</tp:taxon-name-part></tp:taxon-name>, <tp:taxon-name><tp:taxon-name-part taxon-name-part-type="subfamily">Tetrastichinae</tp:taxon-name-part></tp:taxon-name>) of the middle Volga region.</article-title><source>Entomologicheskoe Obozrenie</source><volume>86</volume>(<issue>4</issue>): <fpage>781</fpage>–<lpage>796</lpage>. <ext-link xlink:href="10.1134/S0013873807090084" ext-link-type="doi" xlink:type="simple">https://doi.org/10.1134/S0013873807090084</ext-link></mixed-citation></ref><ref id="B20"><mixed-citation xmlns:xlink="http://www.w3.org/1999/xlink" xlink:type="simple"><person-group><name name-style="western"><surname>Hansson</surname><given-names>C</given-names></name></person-group> (<year>1991</year>) A catalogue of <tp:taxon-name><tp:taxon-name-part taxon-name-part-type="superfamily">Chalcidoidea</tp:taxon-name-part></tp:taxon-name> described by C.G. Thomson, with a checklist of Swedish species. Entomologica Scandinavica (Supplement No 38): 1–70.</mixed-citation></ref><ref id="B24"><mixed-citation xmlns:xlink="http://www.w3.org/1999/xlink" xlink:type="simple"><person-group><name name-style="western"><surname>Ikeda</surname><given-names>E</given-names></name></person-group> (<year>1997</year>) <article-title>Three species of <tp:taxon-name><tp:taxon-name-part taxon-name-part-type="subfamily">Tetrastichinae</tp:taxon-name-part></tp:taxon-name> (<tp:taxon-name><tp:taxon-name-part taxon-name-part-type="order">Hymenoptera</tp:taxon-name-part></tp:taxon-name>, <tp:taxon-name><tp:taxon-name-part taxon-name-part-type="family">Eulophidae</tp:taxon-name-part></tp:taxon-name>), newly recorded from Japan.</article-title><source>Japanese Journal of Entomology</source><volume>65</volume>(<issue>1</issue>): <fpage>186</fpage>–<lpage>192</lpage>.</mixed-citation></ref></ref-list></tp:taxon-treatment>
