# Supplementary material for: ﻿A new species and three newly recorded species of Tetrastichinae (Hymenoptera, Eulophidae) from China
Source: Zookeys. 2022 Nov 24;1131:197–215. doi: 10.3897/zookeys.1131.90688 (PMC9836562; doi:10.3897/zookeys.1131.90688)
Supplement: XML Treatment for Peckelachertus [file zookeys.1131.90688-treatment6.xml]

<!DOCTYPE tp:taxon-treatment
  PUBLIC "-//TaxonX//DTD Taxonomic Treatment Publishing DTD v0 20100105//EN" "tax-treatment-NSO.dtd">
<tp:taxon-treatment xmlns:tp="http://www.plazi.org/taxpub"><tp:treatment-meta><kwd-group><label>Taxon classification</label><kwd>
              <named-content content-type="kingdom">Animalia</named-content>
            </kwd><kwd>
              <named-content content-type="order">Hymenoptera</named-content>
            </kwd><kwd>
              <named-content content-type="family">Eulophidae</named-content>
            </kwd></kwd-group><mixed-citation publication-type="journal"><person-group><name><surname>Li</surname><given-names>Wen-Jian</given-names></name><name><surname>Li</surname><given-names>Cheng-De</given-names></name></person-group><article-title>﻿A new species and three newly recorded species of <tp:taxon-name><tp:taxon-name-part taxon-name-part-type="subfamily">Tetrastichinae</tp:taxon-name-part></tp:taxon-name> (<tp:taxon-name><tp:taxon-name-part taxon-name-part-type="order">Hymenoptera</tp:taxon-name-part></tp:taxon-name>, <tp:taxon-name><tp:taxon-name-part taxon-name-part-type="family">Eulophidae</tp:taxon-name-part></tp:taxon-name>) from China</article-title><source>Zookeys</source><day>24</day><month>11</month><year>2022</year><volume>1131</volume><fpage>197</fpage><lpage>215</lpage><pub-id pub-id-type="doi">10.3897/zookeys.1131.90688</pub-id></mixed-citation></tp:treatment-meta><tp:nomenclature><label>﻿</label><tp:taxon-name>
            <object-id xmlns:xlink="http://www.w3.org/1999/xlink" content-type="arpha" xlink:type="simple">F5065945-69B3-5930-9F71-26AE03CF8F25</object-id>
            <tp:taxon-name-part taxon-name-part-type="genus" reg="Peckelachertus">Peckelachertus</tp:taxon-name-part>
          </tp:taxon-name><tp:taxon-authority>Yoshimoto, 1970</tp:taxon-authority></tp:nomenclature><tp:treatment-sec sec-type="notes" id="SECID0EDOAG"><title>Note.</title><p>This is a small genus with only two known species worldwide (<xref ref-type="bibr" rid="B43">Noyes 2019</xref>): <italic><tp:taxon-name><tp:taxon-name-part taxon-name-part-type="genus" reg="Peckelachertus">P.</tp:taxon-name-part><tp:taxon-name-part taxon-name-part-type="species" reg="diprioni">diprioni</tp:taxon-name-part></tp:taxon-name></italic> Yoshimoto, 1970 and <italic><tp:taxon-name><tp:taxon-name-part taxon-name-part-type="genus" reg="Peckelachertus">P.</tp:taxon-name-part><tp:taxon-name-part taxon-name-part-type="species" reg="anglicus">anglicus</tp:taxon-name-part></tp:taxon-name></italic> Graham, 1977. Both of these were transferred from the subfamily <tp:taxon-name><tp:taxon-name-part taxon-name-part-type="subfamily">Elachertinae</tp:taxon-name-part></tp:taxon-name> to <tp:taxon-name><tp:taxon-name-part taxon-name-part-type="subfamily">Tetrastichinae</tp:taxon-name-part></tp:taxon-name> by Graham (1977). The genus can be distinguished from other <tp:taxon-name><tp:taxon-name-part taxon-name-part-type="subfamily">Tetrastichinae</tp:taxon-name-part></tp:taxon-name> especially by having the <abbrev xmlns:xlink="http://www.w3.org/1999/xlink" xlink:title="postmarginal vein" id="ABBRID0ESPAG" xlink:type="simple">PMV</abbrev> equally or nearly as long as <abbrev xmlns:xlink="http://www.w3.org/1999/xlink" xlink:title="stigmal vein" id="ABBRID0EWPAG" xlink:type="simple">STV</abbrev> and scutellum without submedian grooves (Graham 1977).</p></tp:treatment-sec><ref-list><ref id="B43"><mixed-citation xmlns:xlink="http://www.w3.org/1999/xlink" xlink:type="simple"><person-group><name name-style="western"><surname>Noyes</surname><given-names>JS</given-names></name></person-group> (<year>2019</year>) Universal <tp:taxon-name><tp:taxon-name-part taxon-name-part-type="superfamily">Chalcidoidea</tp:taxon-name-part></tp:taxon-name> Database. <ext-link xlink:href="http://www.nhm.ac.uk/chalcidoids" ext-link-type="uri" xlink:type="simple">http://www.nhm.ac.uk/chalcidoids</ext-link> [Accessed on 2022-7-1]</mixed-citation></ref></ref-list></tp:taxon-treatment>
