# Supplementary material for: ﻿A new species and three newly recorded species of Tetrastichinae (Hymenoptera, Eulophidae) from China
Source: Zookeys. 2022 Nov 24;1131:197–215. doi: 10.3897/zookeys.1131.90688 (PMC9836562; doi:10.3897/zookeys.1131.90688)
Supplement: XML Treatment for Peckelachertus diprioni [file zookeys.1131.90688-treatment7.xml]

<!DOCTYPE tp:taxon-treatment
  PUBLIC "-//TaxonX//DTD Taxonomic Treatment Publishing DTD v0 20100105//EN" "tax-treatment-NSO.dtd">
<tp:taxon-treatment xmlns:tp="http://www.plazi.org/taxpub"><tp:treatment-meta><kwd-group><label>Taxon classification</label><kwd>
              <named-content content-type="kingdom">Animalia</named-content>
            </kwd><kwd>
              <named-content content-type="order">Hymenoptera</named-content>
            </kwd><kwd>
              <named-content content-type="family">Eulophidae</named-content>
            </kwd></kwd-group><mixed-citation publication-type="journal"><person-group><name><surname>Li</surname><given-names>Wen-Jian</given-names></name><name><surname>Li</surname><given-names>Cheng-De</given-names></name></person-group><article-title>﻿A new species and three newly recorded species of <tp:taxon-name><tp:taxon-name-part taxon-name-part-type="subfamily">Tetrastichinae</tp:taxon-name-part></tp:taxon-name> (<tp:taxon-name><tp:taxon-name-part taxon-name-part-type="order">Hymenoptera</tp:taxon-name-part></tp:taxon-name>, <tp:taxon-name><tp:taxon-name-part taxon-name-part-type="family">Eulophidae</tp:taxon-name-part></tp:taxon-name>) from China</article-title><source>Zookeys</source><day>24</day><month>11</month><year>2022</year><volume>1131</volume><fpage>197</fpage><lpage>215</lpage><pub-id pub-id-type="doi">10.3897/zookeys.1131.90688</pub-id></mixed-citation></tp:treatment-meta><tp:nomenclature><label>﻿</label><tp:taxon-name>
            <object-id xmlns:xlink="http://www.w3.org/1999/xlink" content-type="arpha" xlink:type="simple">AEBFA5AA-2A4F-5EA8-AA4E-51BD35859B00</object-id>
            <tp:taxon-name-part taxon-name-part-type="genus" reg="Peckelachertus">Peckelachertus</tp:taxon-name-part>
            <tp:taxon-name-part taxon-name-part-type="species" reg="diprioni">diprioni</tp:taxon-name-part>
          </tp:taxon-name><tp:taxon-authority>Yoshimoto, 1970, new record from China</tp:taxon-authority><xref ref-type="fig" rid="F7">Figs 21–26</xref><tp:nomenclature-citation-list><tp:nomenclature-citation><tp:taxon-name>
                <tp:taxon-name-part taxon-name-part-type="genus" reg="Peckelachertus">Peckelachertus</tp:taxon-name-part>
                <tp:taxon-name-part taxon-name-part-type="species" reg="diprioni">diprioni</tp:taxon-name-part>
              </tp:taxon-name><comment>Yoshimoto, 1970: 909.</comment></tp:nomenclature-citation><tp:nomenclature-citation><tp:taxon-name>
                <tp:taxon-name-part taxon-name-part-type="genus" reg="Peckelachertus">Peckelachertus</tp:taxon-name-part>
                <tp:taxon-name-part taxon-name-part-type="species" reg="diprioni">diprioni</tp:taxon-name-part>
              </tp:taxon-name><comment>: Graham 1977: 47.</comment></tp:nomenclature-citation></tp:nomenclature-citation-list></tp:nomenclature><tp:treatment-sec sec-type="material" id="SECID0E3RAG"><title>Material examined.</title><p>2 females. [2 females on slides], China, Heilongjiang Province, Shangzhi City, Mount Laoyeling, 9.VII.2015, Ye Chen, Chao Zhang, by sweeping.</p></tp:treatment-sec><tp:treatment-sec sec-type="diagnosis" id="SECID0EBSAG"><title>Diagnosis.</title><p><bold>Female.</bold> Body dark brown, without metallic reflections. Head with anterior margin of clypeus truncate, without any teeth, malar sulcus present and distinct. Antenna with pedicel 1.8–1.9× as long as broad, F11.6× as long as broad. Mesosoma (Fig. <xref ref-type="fig" rid="F5">14</xref>) 1.5× as long as broad, mid-lobe of mesoscutum with 2 adnotaular setae in single row on each side, median line absent; scutellum submedian grooves absent or indicated at posterior half, anterior pair of setae situated near anterior margin of scutellum. Forewing (Fig. <xref ref-type="fig" rid="F5">15</xref>), 2.2× as long as broad, <abbrev xmlns:xlink="http://www.w3.org/1999/xlink" xlink:title="submarginal vein" id="ABBRID0ERSAG" xlink:type="simple">SMV</abbrev> with 4 dorsal setae, the length of <abbrev xmlns:xlink="http://www.w3.org/1999/xlink" xlink:title="postmarginal vein" id="ABBRID0EVSAG" xlink:type="simple">PMV</abbrev> as long as <abbrev xmlns:xlink="http://www.w3.org/1999/xlink" xlink:title="stigmal vein" id="ABBRID0EZSAG" xlink:type="simple">STV</abbrev>.</p><fig id="F7" position="float" orientation="portrait"><object-id xmlns:xlink="http://www.w3.org/1999/xlink" content-type="doi" xlink:type="simple">10.3897/zookeys.1131.90688.figures21-26</object-id><object-id xmlns:xlink="http://www.w3.org/1999/xlink" content-type="arpha" xlink:type="simple">435DB047-0757-5206-81E8-AAFAD35F5377</object-id><label>Figures 21–26.</label><caption><p><italic><tp:taxon-name><tp:taxon-name-part taxon-name-part-type="genus" reg="Peckelachertus">Peckelachertus</tp:taxon-name-part><tp:taxon-name-part taxon-name-part-type="species" reg="diprioni">diprioni</tp:taxon-name-part></tp:taxon-name></italic> Yoshimoto, female <bold>21</bold> head, frontal view <bold>22</bold> antenna, lateral view <bold>23</bold> mesosoma, dorsal view <bold>24</bold> fore and hind wings, dorsal view <bold>25</bold> metasoma, ventral view <bold>26</bold> legs, lateral view, from bottom to top: fore, mid, and hind legs. Scale bars: 100 μm.</p></caption><graphic xmlns:xlink="http://www.w3.org/1999/xlink" xlink:href="zookeys-1131-197_article-90688__-g007.jpg" position="float" orientation="portrait" xlink:type="simple" id="oo_773895.jpg"><uri content-type="original_file" xlink:type="simple">https://binary.pensoft.net/fig/773895</uri></graphic></fig><p><bold>Male.</bold> Unknown from Chinese material.</p></tp:treatment-sec><tp:treatment-sec sec-type="host" id="SECID0EFUAG"><title>Hosts.</title><p>Unknown from China. Non-Chinese records include <italic><tp:taxon-name><tp:taxon-name-part taxon-name-part-type="genus" reg="Gilpinia">Gilpinia</tp:taxon-name-part><tp:taxon-name-part taxon-name-part-type="species" reg="frutetorum">frutetorum</tp:taxon-name-part></tp:taxon-name></italic> (Fabricius, 1793) (<xref ref-type="bibr" rid="B31">LaSalle 1994</xref>), <italic><tp:taxon-name><tp:taxon-name-part taxon-name-part-type="genus" reg="Gilpinia">Gilpinia</tp:taxon-name-part><tp:taxon-name-part taxon-name-part-type="species" reg="pallida">pallida</tp:taxon-name-part></tp:taxon-name></italic> (Klug, 1812) (Graham 1977).</p></tp:treatment-sec><tp:treatment-sec sec-type="distribution" id="SECID0EFVAG"><title>Distribution.</title><p>China (Heilongjiang); Finland, Canada (Graham 1977).</p></tp:treatment-sec><tp:treatment-sec sec-type="comments" id="SECID0EKVAG"><title>Comments.</title><p>Graham (1977) pointed out that Yoshimoto’s description of genus <italic><tp:taxon-name><tp:taxon-name-part taxon-name-part-type="genus" reg="Peckelachertus">Peckelachertus</tp:taxon-name-part></tp:taxon-name></italic> and of its type species <italic><tp:taxon-name><tp:taxon-name-part taxon-name-part-type="genus" reg="Peckelachertus">P.</tp:taxon-name-part><tp:taxon-name-part taxon-name-part-type="species" reg="diprioni">diprioni</tp:taxon-name-part></tp:taxon-name></italic> are not correct in some respects and proposed some remarks after examining material. Our specimens agree well with the remarks by Graham (1977).</p></tp:treatment-sec><tp:treatment-sec><!--Section generated to contain objects referenced in tp:taxon-treatment.--><fig id="F5" position="float" orientation="portrait"><object-id xmlns:xlink="http://www.w3.org/1999/xlink" content-type="doi" xlink:type="simple">10.3897/zookeys.1131.90688.figures12-17</object-id><object-id xmlns:xlink="http://www.w3.org/1999/xlink" content-type="arpha" xlink:type="simple">60983D77-F5DE-5042-8825-BD9210842611</object-id><label>Figures 12–17.</label><caption><p><italic><tp:taxon-name><tp:taxon-name-part taxon-name-part-type="genus" reg="Holcotetrastichus">Holcotetrastichus</tp:taxon-name-part><tp:taxon-name-part taxon-name-part-type="species" reg="rhosaces">rhosaces</tp:taxon-name-part></tp:taxon-name></italic> (Walker), female <bold>12</bold> head, frontal view <bold>13</bold> antenna, lateral view <bold>14</bold> mesosoma, dorsal view <bold>15</bold> fore and hind wings, dorsal view <bold>16</bold> metasoma, ventral view <bold>17</bold> legs, lateral view, from left to right: fore, mid, and hind legs. Scale bars: 100 μm.</p></caption><graphic xmlns:xlink="http://www.w3.org/1999/xlink" xlink:href="zookeys-1131-197_article-90688__-g005.jpg" position="float" orientation="portrait" xlink:type="simple" id="oo_773892.jpg"><uri content-type="original_file" xlink:type="simple">https://binary.pensoft.net/fig/773892</uri></graphic></fig></tp:treatment-sec><ref-list><ref id="B31"><mixed-citation xmlns:xlink="http://www.w3.org/1999/xlink" xlink:type="simple"><person-group><name name-style="western"><surname>LaSalle</surname><given-names>J</given-names></name></person-group> (<year>1994</year>) <article-title>North American genera of <tp:taxon-name><tp:taxon-name-part taxon-name-part-type="subfamily">Tetrastichinae</tp:taxon-name-part></tp:taxon-name> (<tp:taxon-name><tp:taxon-name-part taxon-name-part-type="order">Hymenoptera</tp:taxon-name-part></tp:taxon-name>: <tp:taxon-name><tp:taxon-name-part taxon-name-part-type="family">Eulophidae</tp:taxon-name-part></tp:taxon-name>).</article-title><source>Journal of Natural History</source><volume>28</volume>(<issue>1</issue>): <fpage>109</fpage>–<lpage>236</lpage>. <ext-link xlink:href="10.1080/00222939400770091" ext-link-type="doi" xlink:type="simple">https://doi.org/10.1080/00222939400770091</ext-link></mixed-citation></ref></ref-list></tp:taxon-treatment>
