# Supplementary material for: ﻿A new species and three newly recorded species of Tetrastichinae (Hymenoptera, Eulophidae) from China
Source: Zookeys. 2022 Nov 24;1131:197–215. doi: 10.3897/zookeys.1131.90688 (PMC9836562; doi:10.3897/zookeys.1131.90688)
Supplement: XML Treatment for Ceratoneura indi [file zookeys.1131.90688-treatment9.xml]

<!DOCTYPE tp:taxon-treatment
  PUBLIC "-//TaxonX//DTD Taxonomic Treatment Publishing DTD v0 20100105//EN" "tax-treatment-NSO.dtd">
<tp:taxon-treatment xmlns:tp="http://www.plazi.org/taxpub"><tp:treatment-meta><kwd-group><label>Taxon classification</label><kwd>
              <named-content content-type="kingdom">Animalia</named-content>
            </kwd><kwd>
              <named-content content-type="order">Hymenoptera</named-content>
            </kwd><kwd>
              <named-content content-type="family">Eulophidae</named-content>
            </kwd></kwd-group><mixed-citation publication-type="journal"><person-group><name><surname>Li</surname><given-names>Wen-Jian</given-names></name><name><surname>Li</surname><given-names>Cheng-De</given-names></name></person-group><article-title>﻿A new species and three newly recorded species of <tp:taxon-name><tp:taxon-name-part taxon-name-part-type="subfamily">Tetrastichinae</tp:taxon-name-part></tp:taxon-name> (<tp:taxon-name><tp:taxon-name-part taxon-name-part-type="order">Hymenoptera</tp:taxon-name-part></tp:taxon-name>, <tp:taxon-name><tp:taxon-name-part taxon-name-part-type="family">Eulophidae</tp:taxon-name-part></tp:taxon-name>) from China</article-title><source>Zookeys</source><day>24</day><month>11</month><year>2022</year><volume>1131</volume><fpage>197</fpage><lpage>215</lpage><pub-id pub-id-type="doi">10.3897/zookeys.1131.90688</pub-id></mixed-citation></tp:treatment-meta><tp:nomenclature><label>﻿</label><tp:taxon-name>
            <object-id xmlns:xlink="http://www.w3.org/1999/xlink" content-type="arpha" xlink:type="simple">5618D15E-9A74-540E-A999-DE76C3A7BC4D</object-id>
            <tp:taxon-name-part taxon-name-part-type="genus" reg="Ceratoneura">Ceratoneura</tp:taxon-name-part>
            <tp:taxon-name-part taxon-name-part-type="species" reg="indi">indi</tp:taxon-name-part>
          </tp:taxon-name><tp:taxon-authority>Girault, 1917</tp:taxon-authority><xref ref-type="fig" rid="F8">Figs 27–28</xref><xref ref-type="fig" rid="F9">, 29–31</xref><tp:nomenclature-citation-list><tp:nomenclature-citation><tp:taxon-name>
                <tp:taxon-name-part taxon-name-part-type="genus" reg="Ceratoneura">Ceratoneura</tp:taxon-name-part>
                <tp:taxon-name-part taxon-name-part-type="species" reg="indi">indi</tp:taxon-name-part>
              </tp:taxon-name><comment>Girault, 1917: 10.</comment></tp:nomenclature-citation><tp:nomenclature-citation><tp:taxon-name>
                <tp:taxon-name-part taxon-name-part-type="genus" reg="Ceratoneura">Ceratoneura</tp:taxon-name-part>
                <tp:taxon-name-part taxon-name-part-type="species" reg="indica">indica</tp:taxon-name-part>
              </tp:taxon-name><comment>Rohwer, 1921: 127. [Synonymized by <xref ref-type="bibr" rid="B5">Bouček 1988</xref>: 670].</comment></tp:nomenclature-citation></tp:nomenclature-citation-list></tp:nomenclature><tp:treatment-sec sec-type="material" id="SECID0E12AG"><title>Material examined.</title><p>7 females: [1 female on slide and 2 females on cards], China, Zhejiang Province, County Panan, Mount Dapan, 30.VI. –2.VII.2019, Jun Wu, Jun-Jie Fan, by yellow pan trapping; [4 femles on cards], China, City Chongqin, Mount Simianshan, Village Hongdong, 26.VII.2019, Ting-Ting Zhao, Shu-Cheng Deng, by sweeping. (All deposited in <abbrev xmlns:xlink="http://www.w3.org/1999/xlink" content-type="institution" xlink:title="Northeast Forestry University" id="ABBRID0EA3AG" xlink:type="simple">NEFU</abbrev>).</p><fig id="F8" position="float" orientation="portrait"><object-id xmlns:xlink="http://www.w3.org/1999/xlink" content-type="doi" xlink:type="simple">10.3897/zookeys.1131.90688.figures27-28</object-id><object-id xmlns:xlink="http://www.w3.org/1999/xlink" content-type="arpha" xlink:type="simple">49456CDD-3AEF-5BDA-9DCA-E87B9CEFD438</object-id><label>Figures 27, 28.</label><caption><p><italic><tp:taxon-name><tp:taxon-name-part taxon-name-part-type="genus" reg="Ceratoneura">Ceratoneura</tp:taxon-name-part><tp:taxon-name-part taxon-name-part-type="species" reg="indi">indi</tp:taxon-name-part></tp:taxon-name></italic> Girault, female <bold>27</bold> habitus, lateral view. Scale bar: 500 μm <bold>28</bold> head, frontal view. Scale bar: 100 μm.</p></caption><graphic xmlns:xlink="http://www.w3.org/1999/xlink" xlink:href="zookeys-1131-197_article-90688__-g008.jpg" position="float" orientation="portrait" xlink:type="simple" id="oo_773896.jpg"><uri content-type="original_file" xlink:type="simple">https://binary.pensoft.net/fig/773896</uri></graphic></fig><fig id="F9" position="float" orientation="portrait"><object-id xmlns:xlink="http://www.w3.org/1999/xlink" content-type="doi" xlink:type="simple">10.3897/zookeys.1131.90688.figures29-34</object-id><object-id xmlns:xlink="http://www.w3.org/1999/xlink" content-type="arpha" xlink:type="simple">F439107C-3E6D-574E-8E9A-7AD8C1234991</object-id><label>Figures 29–34.</label><caption><p><italic><tp:taxon-name><tp:taxon-name-part taxon-name-part-type="genus" reg="Ceratoneura">Ceratoneura</tp:taxon-name-part><tp:taxon-name-part taxon-name-part-type="species" reg="indi">indi</tp:taxon-name-part></tp:taxon-name></italic> Girault, female <bold>29</bold> head, frontal view <bold>30</bold> antenna, lateral view <bold>31</bold> mesosoma, dorsal view <bold>32</bold> fore and hind wings, dorsal view <bold>33</bold> metasoma, ventral view <bold>34</bold> legs, lateral view, from left to right: fore, mid, and hind legs. Scale bars: 100 μm.</p></caption><graphic xmlns:xlink="http://www.w3.org/1999/xlink" xlink:href="zookeys-1131-197_article-90688__-g009.jpg" position="float" orientation="portrait" xlink:type="simple" id="oo_773897.jpg"><uri content-type="original_file" xlink:type="simple">https://binary.pensoft.net/fig/773897</uri></graphic></fig></tp:treatment-sec><tp:treatment-sec sec-type="diagnosis" id="SECID0EF5AG"><title>Diagnosis.</title><p><bold>Female.</bold> Body black, strongly sclerotized. Face with conspicuous striae radiating from mouth, torulus with lower margin distinctly above the level of ventral margin of eyes. Mesosoma with mid-lobe of mesoscutum weakly reticulate, 4 or 5 adnotaular setae in single row on each side, median line absent. Forewing 2.2–2.3× as long as broad, <abbrev xmlns:xlink="http://www.w3.org/1999/xlink" xlink:title="submarginal vein" id="ABBRID0EN5AG" xlink:type="simple">SMV</abbrev> with 3 dorsal setae, speculum large. Petiole distinct, 0.4–0.5× as long as propodeum. Gaster 1.7–2.0× as long as broad.</p><p><bold>Male.</bold> Unknown for Chinese material.</p></tp:treatment-sec><tp:treatment-sec sec-type="host" id="SECID0EV5AG"><title>Hosts.</title><p>Unknown from China. Non-Chinese records include <italic><tp:taxon-name><tp:taxon-name-part taxon-name-part-type="genus" reg="Asphondylia">Asphondylia</tp:taxon-name-part><tp:taxon-name-part taxon-name-part-type="species" reg="sphaera">sphaera</tp:taxon-name-part></tp:taxon-name></italic> Monzen, 1937 (<xref ref-type="bibr" rid="B25">Ikeda 2001</xref>).</p></tp:treatment-sec><tp:treatment-sec sec-type="distribution" id="SECID0EK6AG"><title>Distribution.</title><p>China (Zhejiang, Chongqing, Hong Kong), Japan, India, Malaysia, New Caledonia, Papua New Guinea, Sri Lanka.</p></tp:treatment-sec><tp:treatment-sec sec-type="comments" id="SECID0EP6AG"><title>Comments.</title><p><xref ref-type="bibr" rid="B25">Ikeda (2001)</xref> reported only one specimen from Hong Kong, and we add seven additional specimens from Zhejiang and Chongqing, which are new locality records for China.</p></tp:treatment-sec><ref-list><ref id="B5"><mixed-citation xmlns:xlink="http://www.w3.org/1999/xlink" xlink:type="simple"><person-group><name name-style="western"><surname>Bouček</surname><given-names>Z</given-names></name></person-group> (<year>1988</year>) <source>Australasian <tp:taxon-name><tp:taxon-name-part taxon-name-part-type="superfamily">Chalcidoidea</tp:taxon-name-part></tp:taxon-name> (<tp:taxon-name><tp:taxon-name-part taxon-name-part-type="order">Hymenoptera</tp:taxon-name-part></tp:taxon-name>). A Biosystematic Revision of Genera of Fourteen Families, with a Reclassification of Species.</source><publisher-name>CAB International</publisher-name>, <publisher-loc>Wallingford /Cambrian News, Aberystwyth</publisher-loc>, <size units="page">832 pp</size>.</mixed-citation></ref><ref id="B25"><mixed-citation xmlns:xlink="http://www.w3.org/1999/xlink" xlink:type="simple"><person-group><name name-style="western"><surname>Ikeda</surname><given-names>E</given-names></name></person-group> (<year>2001</year>) <article-title>A revision of the world species of <italic><tp:taxon-name><tp:taxon-name-part taxon-name-part-type="genus">Ceratoneura</tp:taxon-name-part></tp:taxon-name></italic> Ashmead (<tp:taxon-name><tp:taxon-name-part taxon-name-part-type="order">Hymenoptera</tp:taxon-name-part></tp:taxon-name>, <tp:taxon-name><tp:taxon-name-part taxon-name-part-type="family">Eulophidae</tp:taxon-name-part></tp:taxon-name>).</article-title><source><tp:taxon-name><tp:taxon-name-part taxon-name-part-type="class">Insecta</tp:taxon-name-part></tp:taxon-name> Matsumurana</source><volume>58</volume>: <fpage>27</fpage>–<lpage>50</lpage>.</mixed-citation></ref></ref-list></tp:taxon-treatment>
